# Supplementary material for: Contrasting gene‐level signatures of selection with reproductive fitness
Source: Mol Ecol. 2022 Jan 17;31(5):1515–26. doi: 10.1111/mec.16329 (PMC9304172; doi:10.1111/mec.16329)
Supplement: Supplementary file 2 — Table S1‐S3 [file MEC-31-1515-s003.xlsx]

## Sheet: Supplementary Table 1
Supplementary Table 1. Measures of sequence evolution and gene effect on fitness in A. thaliana
Gene annotation																																		Gene-level measures of sequence evolution				CDS-level measures of sequence evolution (calculated only for genes that pass initial filtering, on the basis of whole-gene dN/dS)
Gene name	Gene ID	Gene description	Gene type	Gene location (chr:start-end:strand)	Gene length (bp)	No. of protein-coding transcripts	Representative transcript ID (transcript with longest CDS)	CDS length (bp)	Exon IDs	Exon coords	Total exon length	% of gene that is exonic	CDS coords	% of gene that is CDS	GO terms (biological function)	GO terms (molecular process)	GO terms (cellular component)	Orthologues to A. lyrata								Orthologues to A. halleri												Using CDS alignments against A. lyrata, and subsequent substitution data
																		Orthologous A. lyrata gene ID	A. lyrata gene location (chr:start-end:strand)	A. lyrata gene length (bp)	No. of protein-coding transcripts in A. lyrata orthologue	Representative A. lyrata transcript ID (transcript with longest CDS)	CDS length (bp)	Homology type	Reciprocal % gene identity (A. thaliana to A. lyrata, and A. lyrata to A. thaliana)	Orthologous A. halleri gene ID	A. halleri gene location (chr:start-end:strand)	A. halleri gene length (bp)	No. of protein-coding transcripts in A. halleri orthologue	Representative A. halleri transcript ID (transcript with longest CDS)	CDS length (bp)	Homology type	Reciprocal % gene identity (Atha to Ahal, Ahal to Atha)	dN (calculated using whole gene sequence, obtained via Ensembl)	dS (calculated using whole gene sequence, obtained via Ensembl)	dN/dS (calculated relative to A. lyrata and using whole gene sequence, obtained via Ensembl)	Is this gene used for subsequent analysis? (criteria: a one-to-one orthology relationship with A. lyrata of >= 75% reciprocal identity, and an Ensembl whole-gene dS > 0.02, dS < 2 and dN < 2)	% identity in alignment of longest A. thaliana CDS with longest A. lyrata CDS (EMBOSS needle)	% gaps in alignment of longest A. thaliana CDS with longest A. lyrata CDS (EMBOSS needle)	No. of completely aligned codons	dN (calculated using completely aligned codons in CDS, by PAML yn00, against A. lyrata)	dS (calculated using completely aligned codons in CDS, by PAML yn00, against A. lyrata)	dN/dS (calculated using completely aligned codons in CDS, by PAML yn00, against A. lyrata)	Is this a high confidence CDS-level dN/dS estimate? (criteria: CDS > 150bp, plus dS > 0.02, dS < 2 and dN < 2)	No. of non-synonymous sites	No. of synonymous sites	No. of non-synonymous substitutions	No. of synonymous substitutions	NI (calculated using polymorphism data from 19 accessions and substitution data from alignments against A. lyrata)
1MMP	AT4G16640	Metalloendoproteinase 1-MMP [Source:UniProtKB/Swiss-Prot;Acc:O23507]	protein_coding	4:9367147-9368852:-1	1706	1	AT4G16640.1	1095	AT4G16640.1.exon1	4:9367147-9368852	1706	100	4:9367147-9368490	78.78	hydrolase activity (GO:0016787) | metal ion binding (GO:0046872) | metalloendopeptidase activity (GO:0004222) | metallopeptidase activity (GO:0008237) | peptidase activity (GO:0008233) | zinc ion binding (GO:0008270)	proteolysis (GO:0006508)	anchored component of membrane (GO:0031225) | extracellular matrix (GO:0031012) | integral component of membrane (GO:0016021) | membrane (GO:0016020) | plasma membrane (GO:0005886)	fgenesh2_kg.7__2645__AT4G16640.1	7:11943315-11944685:-1	1371	1	fgenesh2_kg.7__2645__AT4G16640.1	1089	ortholog_one2one	atha to alyr: 95.0%, alyr to atha: 94.5%	g17210	FJVB01000059.1:699867-701057:1	1191	1	g17210.t1	1092	ortholog_one2one	atha to ahal: 82.4%, ahal to atha: 82.1%	0.0242	0.1691	0.1431	*	94	0.5	362	0.0253	0.16	0.1581	*	803.2	279.8	18	39	0.4969
2-Cys Prx B	AT5G06290	2-Cys peroxiredoxin BAS1-like, chloroplastic [Source:UniProtKB/Swiss-Prot;Acc:Q9C5R8]	protein_coding	5:1919080-1921425:1	2346	2	AT5G06290.1	822	AT5G06290.1.exon1, AT5G06290.1.exon2, AT5G06290.1.exon3, AT5G06290.1.exon4, AT5G06290.1.exon5, AT5G06290.1.exon6, AT5G06290.1.exon7	5:1919080-1919607, 5:1920008-1920082, 5:1920200-1920281, 5:1920371-1920450, 5:1920625-1920750, 5:1920870-1920983, 5:1921095-1921425	1336	56.95	5:1919380-1919607, 5:1920008-1920082, 5:1920200-1920281, 5:1920371-1920450, 5:1920625-1920750, 5:1920870-1920983, 5:1921095-1921211	35.04	antioxidant activity (GO:0016209) | oxidoreductase activity (GO:0016491) | peroxidase activity (GO:0004601) | peroxiredoxin activity (GO:0051920)	cell redox homeostasis (GO:0045454) | cellular oxidant detoxification (GO:0098869) | defense response to bacterium (GO:0042742) | oxidation-reduction process (GO:0055114) | response to cold (GO:0009409)	apoplast (GO:0048046) | cell (GO:0005623) | chloroplast (GO:0009507) | chloroplast stroma (GO:0009570) | plastid (GO:0009536) | stromule (GO:0010319)	scaffold_600609.1	6:2360153-2361943:1	1791	1	scaffold_600609.1	795	ortholog_one2one	atha to alyr: 82.6%, alyr to atha: 79.9%	g15554	FJVB01000048.1:228593-230647:1	2055	1	g15554.t1	807	ortholog_one2one	atha to ahal: 91.8%, ahal to atha: 90.1%	0.1255	0.3114	0.403	*	90.6	3.3	263	0.0239	0.1977	0.1209	*	573.9	212.1	12	37	0.3424
2A6	AT1G03410	1-aminocyclopropane-1-carboxylate oxidase homolog 5 [Source:UniProtKB/Swiss-Prot;Acc:Q43383]	protein_coding	1:844436-847683:-1	3248	2	AT1G03410.1	1197	AT1G03410.1.exon3, AT1G03410.1.exon2, AT1G03410.1.exon1	1:844436-845033, 1:845114-845435, 1:845952-847683	2652	81.65	1:844782-845033, 1:845114-845435, 1:845952-846574	36.85	metal ion binding (GO:0046872) | oxidoreductase activity (GO:0016491)	oxidation-reduction process (GO:0055114)	unknown or unavailable	NA	NA	NA	NA	NA	NA	NA	NA	NA	NA	NA	NA	NA	NA	NA	NA	NA	NA	NA		NA	NA	NA	NA	NA	NA		NA	NA	NA	NA	NA
2MMP	AT1G70170	Metalloendoproteinase 2-MMP [Source:UniProtKB/Swiss-Prot;Acc:O04529]	protein_coding	1:26423874-26425356:1	1483	1	AT1G70170.1	1137	AT1G70170.1.exon1	1:26423874-26425356	1483	100	1:26423874-26425141	85.5	hydrolase activity (GO:0016787) | metal ion binding (GO:0046872) | metalloendopeptidase activity (GO:0004222) | metallopeptidase activity (GO:0008237) | peptidase activity (GO:0008233) | zinc ion binding (GO:0008270)	developmental vegetative growth (GO:0080186) | multicellular organism development (GO:0007275) | negative regulation of leaf senescence (GO:1900056) | proteolysis (GO:0006508) | regulation of photoperiodism, flowering (GO:2000028) | response to cadmium ion (GO:0046686) | response to jasmonic acid (GO:0009753) | response to salt stress (GO:0009651)	anchored component of membrane (GO:0031225) | extracellular matrix (GO:0031012) | membrane (GO:0016020) | plasma membrane (GO:0005886)	fgenesh2_kg.2__1271__AT1G70170.1	2:14240663-14242149:1	1487	1	fgenesh2_kg.2__1271__AT1G70170.1	1137	ortholog_one2one	atha to alyr: 97.1%, alyr to atha: 97.1%	g03755	FJVB01000006.1:333172-334631:1	1460	1	g03755.t1	1137	ortholog_one2one	atha to ahal: 97.4%, ahal to atha: 97.4%	0.0145	0.1562	0.0928	*	95.5	0	378	0.015	0.1459	0.1028	*	839.4	294.6	11	36	1.2549
3AT1	AT1G03940	Coumaroyl-CoA:anthocyanidin 3-O-glucoside-6''-O-coumaroyltransferase 1 [Source:UniProtKB/Swiss-Prot;Acc:Q9ZWB4]	protein_coding	1:1009228-1011145:-1	1918	1	AT1G03940.1	1410	AT1G03940.1.exon1	1:1009228-1011145	1918	100	1:1009228-1010951	89.89	transferase activity (GO:0016740) | transferase activity, transferring acyl groups (GO:0016746) | transferase activity, transferring acyl groups other than amino-acyl groups (GO:0016747)	unknown or unavailable	unknown or unavailable	scaffold_100297.1	1:1035263-1036672:1	1410	1	scaffold_100297.1	1311	ortholog_many2many	atha to alyr: 91.1%, alyr to atha: 84.6%	g02024	FJVB01000003.1:1442544-1444115:-1	1572	1	g02024.t1	1404	ortholog_one2many	atha to ahal: 92.7%, ahal to atha: 92.3%	0.0454	0.1957	0.232		NA	NA	NA	NA	NA	NA		NA	NA	NA	NA	NA
3BETAHSD/D1	AT1G47290	3beta-hydroxysteroid-dehydrogenase/decarboxylase isoform 1 [Source:UniProtKB/Swiss-Prot;Acc:Q9FX01]	protein_coding	1:17335751-17339275:1	3525	2	AT1G47290.2	1320	AT1G47290.2.exon1, AT1G47290.1.exon2, AT1G47290.1.exon3, AT1G47290.1.exon4, AT1G47290.1.exon5, AT1G47290.1.exon6, AT1G47290.1.exon7, AT1G47290.1.exon8, AT1G47290.1.exon9, AT1G47290.2.exon10	1:17335751-17335975, 1:17336105-17336364, 1:17336441-17336530, 1:17336623-17336756, 1:17336857-17337027, 1:17337357-17337482, 1:17337972-17338051, 1:17338156-17338354, 1:17338456-17338522, 1:17338822-17339275	1806	51.23	1:17336121-17336364, 1:17336441-17336530, 1:17336623-17336756, 1:17336857-17337027, 1:17337357-17337482, 1:17337972-17338051, 1:17338156-17338354, 1:17338456-17338522, 1:17338822-17339030	37.45	3-beta-hydroxy-delta5-steroid dehydrogenase activity (GO:0003854) | oxidoreductase activity (GO:0016491) | oxidoreductase activity, acting on the CH-OH group of donors, NAD or NADP as acceptor (GO:0016616) | sterol-4-alpha-carboxylate 3-dehydrogenase (decarboxylating) activity (GO:0047012)	lipid metabolic process (GO:0006629) | oxidation-reduction process (GO:0055114) | steroid biosynthetic process (GO:0006694) | steroid metabolic process (GO:0008202) | sterol biosynthetic process (GO:0016126)	endoplasmic reticulum (GO:0005783) | endoplasmic reticulum membrane (GO:0005789) | integral component of membrane (GO:0016021) | membrane (GO:0016020)	fgenesh2_kg.1__3836__AT1G47290.2	1:23568641-23572069:1	3429	1	fgenesh2_kg.1__3836__AT1G47290.2	1320	ortholog_one2one	atha to alyr: 95.0%, alyr to atha: 95.0%	g18990	FJVB01000075.1:238844-245470:1	6627	1	g18990.t1	852	ortholog_one2one	atha to ahal: 96.5%, ahal to atha: 62.2%	0.0245	0.1377	0.1779	*	95.3	0	439	0.0243	0.1341	0.1812	*	1005.1	311.9	22	37	0.4315
3BETAHSD/D2	AT2G26260	3beta-hydroxysteroid-dehydrogenase/decarboxylase isoform 2 [Source:UniProtKB/Swiss-Prot;Acc:Q67ZE1]	protein_coding	2:11178064-11183278:1	5215	2	AT2G26260.1	1695	AT2G26260.1.exon1, AT2G26260.1.exon2, AT2G26260.2.exon3, AT2G26260.2.exon4, AT2G26260.2.exon5, AT2G26260.2.exon6, AT2G26260.2.exon7, AT2G26260.2.exon8, AT2G26260.2.exon9, AT2G26260.2.exon10, AT2G26260.2.exon11, AT2G26260.1.exon12	2:11178064-11178480, 2:11178557-11178646, 2:11178738-11178871, 2:11179006-11179176, 2:11179999-11180124, 2:11180610-11180689, 2:11181192-11181390, 2:11181479-11181584, 2:11181858-11182032, 2:11182246-11182402, 2:11182553-11182619, 2:11182727-11183278	2274	43.6	2:11178237-11178480, 2:11178557-11178646, 2:11178738-11178871, 2:11179006-11179176, 2:11179999-11180124, 2:11180610-11180689, 2:11181192-11181390, 2:11181479-11181584, 2:11181858-11182032, 2:11182246-11182402, 2:11182553-11182619, 2:11182727-11182872	32.5	3-beta-hydroxy-delta5-steroid dehydrogenase activity (GO:0003854) | oxidoreductase activity (GO:0016491) | oxidoreductase activity, acting on the CH-OH group of donors, NAD or NADP as acceptor (GO:0016616) | sterol-4-alpha-carboxylate 3-dehydrogenase (decarboxylating) activity (GO:0047012)	lipid metabolic process (GO:0006629) | oxidation-reduction process (GO:0055114) | steroid biosynthetic process (GO:0006694) | steroid metabolic process (GO:0008202) | sterol biosynthetic process (GO:0016126)	endoplasmic reticulum (GO:0005783) | endoplasmic reticulum membrane (GO:0005789) | integral component of membrane (GO:0016021) | membrane (GO:0016020)	fgenesh2_kg.4__543__AT2G26260.1	4:6179925-6185041:1	5117	1	fgenesh2_kg.4__543__AT2G26260.1	1695	ortholog_one2one	atha to alyr: 95.9%, alyr to atha: 95.9%	g29338	FJVB01000270.1:38266-43502:1	5237	1	g29338.t1	1695	ortholog_one2one	atha to ahal: 97.0%, ahal to atha: 97.0%	0.0197	0.1069	0.1843	*	96.2	0	564	0.0203	0.1026	0.1979	*	1275.3	416.7	23	38	0.2144
3BETAHSD/D3	AT2G43420	3beta-hydroxysteroid-dehydrogenase/decarboxylase isoform 3 [Source:UniProtKB/Swiss-Prot;Acc:A9X4U2]	protein_coding	2:18031268-18035182:-1	3915	1	AT2G43420.1	1686	AT2G43420.1.exon12, AT2G43420.1.exon11, AT2G43420.1.exon10, AT2G43420.1.exon9, AT2G43420.1.exon8, AT2G43420.1.exon7, AT2G43420.1.exon6, AT2G43420.1.exon5, AT2G43420.1.exon4, AT2G43420.1.exon3, AT2G43420.1.exon2, AT2G43420.1.exon1	2:18031268-18031644, 2:18031757-18031823, 2:18031904-18032060, 2:18032216-18032390, 2:18032759-18032861, 2:18032950-18033142, 2:18033548-18033627, 2:18033723-18033839, 2:18033982-18034152, 2:18034239-18034372, 2:18034450-18034539, 2:18034690-18035182	2157	55.1	2:18031493-18031644, 2:18031757-18031823, 2:18031904-18032060, 2:18032216-18032390, 2:18032759-18032861, 2:18032950-18033142, 2:18033548-18033627, 2:18033723-18033839, 2:18033982-18034152, 2:18034239-18034372, 2:18034450-18034539, 2:18034690-18034936	43.07	3-beta-hydroxy-delta5-steroid dehydrogenase activity (GO:0003854) | oxidoreductase activity (GO:0016491) | oxidoreductase activity, acting on the CH-OH group of donors, NAD or NADP as acceptor (GO:0016616) | sterol-4-alpha-carboxylate 3-dehydrogenase (decarboxylating) activity (GO:0047012)	lipid metabolic process (GO:0006629) | oxidation-reduction process (GO:0055114) | steroid biosynthetic process (GO:0006694) | steroid metabolic process (GO:0008202) | sterol biosynthetic process (GO:0016126)	endoplasmic reticulum (GO:0005783) | endoplasmic reticulum membrane (GO:0005789) | integral component of membrane (GO:0016021) | membrane (GO:0016020) | plasma membrane (GO:0005886) | plasmodesma (GO:0009506)	fgenesh2_kg.4__2512__AT2G43420.1	4:21228623-21232338:-1	3716	1	fgenesh2_kg.4__2512__AT2G43420.1	1689	ortholog_one2one	atha to alyr: 88.3%, alyr to atha: 88.4%	g18007	FJVB01000066.1:178367-182111:-1	3745	1	g18007.t1	1689	ortholog_one2one	atha to ahal: 93.8%, ahal to atha: 93.9%	0.0736	0.1918	0.3837	*	95	0.2	560	0.0272	0.1278	0.2128	*	1289.7	390.3	33	43	0.0263
3MMP	AT1G24140	Metalloendoproteinase 3-MMP [Source:UniProtKB/Swiss-Prot;Acc:Q5XF51]	protein_coding	1:8535999-8537780:-1	1782	1	AT1G24140.1	1155	AT1G24140.1.exon1	1:8535999-8537780	1782	100	1:8535999-8537285	72.22	hydrolase activity (GO:0016787) | metal ion binding (GO:0046872) | metalloendopeptidase activity (GO:0004222) | metallopeptidase activity (GO:0008237) | peptidase activity (GO:0008233) | zinc ion binding (GO:0008270)	proteolysis (GO:0006508)	anchored component of membrane (GO:0031225) | extracellular matrix (GO:0031012) | membrane (GO:0016020) | plasma membrane (GO:0005886)	scaffold_102753.1	1:10671146-10672350:-1	1205	1	scaffold_102753.1	1164	ortholog_one2one	atha to alyr: 92.0%, alyr to atha: 92.7%	g13589	FJVB01000037.1:97256-98614:1	1359	1	g13589.t1	1155	ortholog_one2one	atha to ahal: 91.7%, ahal to atha: 91.7%	0.0332	0.2355	0.141	*	90.7	2.6	380	0.029	0.2146	0.1351	*	843	297	23	50	0.5696
4CL1	AT1G51680	4-coumarate-CoA ligase 1 [Source:UniProtKB/TrEMBL;Acc:A0A1P8SNN0]	protein_coding	1:19158746-19161737:-1	2992	3	AT1G51680.1	1686	AT1G51680.1.exon4, AT1G51680.1.exon3, AT1G51680.1.exon2, AT1G51680.1.exon1	1:19158746-19159120, 1:19159217-19159319, 1:19159651-19160063, 1:19160409-19161737	2220	74.2	1:19159007-19159120, 1:19159217-19159319, 1:19159651-19160063, 1:19160409-19161464	56.35	4-coumarate-CoA ligase activity (GO:0016207) | ATP binding (GO:0005524) | catalytic activity (GO:0003824) | ligase activity (GO:0016874) | nucleotide binding (GO:0000166)	metabolic process (GO:0008152) | phenylpropanoid metabolic process (GO:0009698)	cytoplasm (GO:0005737)	scaffold_104938.1	1:27250770-27253318:-1	2549	1	scaffold_104938.1	1674	ortholog_one2one	atha to alyr: 97.7%, alyr to atha: 97.0%	g21952	FJVB01000106.1:426987-429778:-1	2792	1	g21952.t1	1677	ortholog_one2one	atha to ahal: 94.6%, ahal to atha: 94.1%	0.0115	0.174	0.0661	*	94.6	0.7	557	0.0121	0.1421	0.0852	*	1165.2	505.8	13	64	1.0942
4CL2	AT3G21240	Cinnamyl alcohol dehydrogenase [Source:UniProtKB/TrEMBL;Acc:B1GUZ3]	protein_coding	3:7454269-7457404:-1	3136	3	AT3G21240.1	1671	AT3G21240.1.exon4, AT3G21240.1.exon3, AT3G21240.1.exon2, AT3G21240.1.exon1	3:7454269-7454616, 3:7454721-7454823, 3:7454931-7455343, 3:7456280-7457404	1989	63.42	3:7454497-7454616, 3:7454721-7454823, 3:7454931-7455343, 3:7456280-7457314	53.28	4-coumarate-CoA ligase activity (GO:0016207) | ATP binding (GO:0005524) | catalytic activity (GO:0003824) | ligase activity (GO:0016874) | nucleotide binding (GO:0000166)	metabolic process (GO:0008152) | phenylpropanoid metabolic process (GO:0009698)	unknown or unavailable	Al_scaffold_0003_2273	3:9391919-9394768:-1	2850	1	Al_scaffold_0003_2273	1620	ortholog_one2one	atha to alyr: 95.5%, alyr to atha: 92.6%	g11223	FJVB01000027.1:690860-693909:-1	3050	1	g11223.t1	1656	ortholog_one2one	atha to ahal: 91.5%, ahal to atha: 90.6%	0.0209	0.2337	0.0894	*	90.7	3.2	493	0.0768	0.0219	3.5068	*	1060.4	418.6	74	7	-0.7678
4CL3	AT1G65060	4-coumarate--CoA ligase 3 [Source:UniProtKB/Swiss-Prot;Acc:Q9S777]	protein_coding	1:24167202-24171635:-1	4434	2	AT1G65060.1	1686	AT1G65060.1.exon7, AT1G65060.1.exon6, AT1G65060.1.exon5, AT1G65060.1.exon4, AT1G65060.2.exon3, AT1G65060.2.exon2, AT1G65060.1.exon1	1:24167202-24167489, 1:24167576-24167678, 1:24167770-24167837, 1:24168005-24168150, 1:24168717-24168915, 1:24170317-24170555, 1:24170632-24171635	2047	46.17	1:24167385-24167489, 1:24167576-24167678, 1:24167770-24167837, 1:24168005-24168150, 1:24168717-24168915, 1:24170317-24170555, 1:24170632-24171457	38.02	4-coumarate-CoA ligase activity (GO:0016207) | ATP binding (GO:0005524) | catalytic activity (GO:0003824) | ligase activity (GO:0016874) | nucleotide binding (GO:0000166)	metabolic process (GO:0008152) | phenylpropanoid metabolic process (GO:0009698) | pollen exine formation (GO:0010584)	integral component of membrane (GO:0016021) | membrane (GO:0016020)	fgenesh1_pm.C_scaffold_2000502	2:7976978-7980996:-1	4019	1	fgenesh1_pm.C_scaffold_2000502	1704	ortholog_one2one	atha to alyr: 96.5%, alyr to atha: 97.5%	g26089	FJVB01000167.1:155186-159605:1	4420	1	g26089.t1	1695	ortholog_one2one	atha to ahal: 95.9%, ahal to atha: 96.4%	0.0117	0.1129	0.1036	*	95.4	1.1	561	0.0128	0.0972	0.1317	*	1185.4	497.6	14	43	0.7478
4CL4	AT3G21230	4-coumarate--CoA ligase 4 [Source:UniProtKB/Swiss-Prot;Acc:Q9LU36]	protein_coding	3:7448040-7452106:-1	4067	4	AT3G21230.1	1713	AT3G21230.1.exon5, AT3G21230.1.exon4, AT3G21230.3.exon3, AT3G21230.2.exon2, AT3G21230.2.exon1	3:7448040-7448350, 3:7448442-7448544, 3:7448624-7448837, 3:7448931-7449126, 3:7450868-7452106	2063	50.73	3:7448231-7448350, 3:7448442-7448544, 3:7448624-7448837, 3:7448931-7449126, 3:7450868-7451947	42.12	4-coumarate-CoA ligase activity (GO:0016207) | ATP binding (GO:0005524) | catalytic activity (GO:0003824) | ligase activity (GO:0016874) | nucleotide binding (GO:0000166)	metabolic process (GO:0008152) | phenylpropanoid biosynthetic process (GO:0009699) | phenylpropanoid metabolic process (GO:0009698)	unknown or unavailable	fgenesh2_kg.3__2344__AT3G21230.1	3:9385107-9389392:-1	4286	1	fgenesh2_kg.3__2344__AT3G21230.1	1710	ortholog_one2one	atha to alyr: 94.9%, alyr to atha: 94.7%	g11222	FJVB01000027.1:680485-685049:-1	4565	1	g11222.t1	1707	ortholog_one2one	atha to ahal: 94.9%, ahal to atha: 94.6%	0.0254	0.1766	0.1438	*	93.9	0.2	568	0.0255	0.1671	0.1526	*	1238.1	465.9	29	65	0.4008
4CLL1	AT1G62940	4-coumarate--CoA ligase-like 1 [Source:UniProtKB/Swiss-Prot;Acc:Q9LQ12]	protein_coding	1:23310532-23312795:1	2264	1	AT1G62940.1	1629	AT1G62940.1.exon1, AT1G62940.1.exon2, AT1G62940.1.exon3, AT1G62940.1.exon4, AT1G62940.1.exon5, AT1G62940.1.exon6	1:23310532-23310637, 1:23310752-23311081, 1:23311290-23311868, 1:23311957-23312301, 1:23312386-23312453, 1:23312525-23312795	1699	75.04	1:23310554-23310637, 1:23310752-23311081, 1:23311290-23311868, 1:23311957-23312301, 1:23312386-23312453, 1:23312525-23312747	71.95	ATP binding (GO:0005524) | catalytic activity (GO:0003824) | ligase activity (GO:0016874) | long-chain fatty acid-CoA ligase activity (GO:0004467) | medium-chain fatty acid-CoA ligase activity (GO:0031956) | nucleotide binding (GO:0000166) | protein binding (GO:0005515)	fatty-acyl-CoA biosynthetic process (GO:0046949) | long-chain fatty acid metabolic process (GO:0001676) | metabolic process (GO:0008152) | sporopollenin biosynthetic process (GO:0080110)	cytoplasm (GO:0005737) | endoplasmic reticulum (GO:0005783) | integral component of membrane (GO:0016021) | membrane (GO:0016020)	scaffold_200261.1	2:1381702-1384451:-1	2750	1	scaffold_200261.1	1587	ortholog_one2one	atha to alyr: 97.5%, alyr to atha: 95.0%	g18740	FJVB01000072.1:493701-496661:-1	2961	1	g18740.t1	1629	ortholog_one2one	atha to ahal: 99.1%, ahal to atha: 99.1%	0.0151	0.0982	0.1538	*	95.2	2.7	501	0.0192	0.0287	0.669	*	1108.5	391.5	21	12	0.3818
4CLL2	AT1G20480	4-coumarate--CoA ligase-like 2 [Source:UniProtKB/Swiss-Prot;Acc:Q84P25]	protein_coding	1:7094833-7097147:-1	2315	1	AT1G20480.1	1698	AT1G20480.1.exon5, AT1G20480.1.exon4, AT1G20480.1.exon3, AT1G20480.1.exon2, AT1G20480.1.exon1	1:7094833-7095091, 1:7095187-7095289, 1:7095396-7095463, 1:7095567-7095712, 1:7095807-7097147	1917	82.81	1:7094978-7095091, 1:7095187-7095289, 1:7095396-7095463, 1:7095567-7095712, 1:7095807-7097073	73.35	ATP binding (GO:0005524) | catalytic activity (GO:0003824) | ligase activity (GO:0016874) | nucleotide binding (GO:0000166)	metabolic process (GO:0008152)	integral component of membrane (GO:0016021) | membrane (GO:0016020) | peroxisome (GO:0005777)	fgenesh1_pm.C_scaffold_1001745	1:8748619-8756619:-1	8001	1	fgenesh1_pm.C_scaffold_1001745	4674	ortholog_one2one	atha to alyr: 33.3%, alyr to atha: 91.9%	g13527	FJVB01000036.1:935459-937633:1	2175	1	g13527.t1	1692	ortholog_one2one	atha to ahal: 93.6%, ahal to atha: 93.3%	0.0483	0.1928	0.2505		NA	NA	NA	NA	NA	NA		NA	NA	NA	NA	NA
4CLL4	AT1G20500	4-coumarate--CoA ligase-like 4 [Source:UniProtKB/Swiss-Prot;Acc:P0C5B6]	protein_coding	1:7100502-7102915:-1	2414	1	AT1G20500.1	1653	AT1G20500.1.exon5, AT1G20500.1.exon4, AT1G20500.1.exon3, AT1G20500.1.exon2, AT1G20500.1.exon1	1:7100502-7100615, 1:7100733-7100835, 1:7100951-7101018, 1:7101103-7101248, 1:7101626-7102915	1721	71.29	1:7100502-7100615, 1:7100733-7100835, 1:7100951-7101018, 1:7101103-7101248, 1:7101626-7102847	68.48	ATP binding (GO:0005524) | catalytic activity (GO:0003824) | ligase activity (GO:0016874) | nucleotide binding (GO:0000166)	metabolic process (GO:0008152)	integral component of membrane (GO:0016021) | membrane (GO:0016020) | peroxisome (GO:0005777)	NA	NA	NA	NA	NA	NA	NA	NA	g13526	FJVB01000036.1:926729-932753:1	6025	1	g13526.t1	3222	ortholog_one2one	atha to ahal: 46.1%, ahal to atha: 90.0%	NA	NA	NA		NA	NA	NA	NA	NA	NA		NA	NA	NA	NA	NA
4CLL5	AT1G20510	4-coumarate--CoA ligase-like 5 [Source:UniProtKB/Swiss-Prot;Acc:Q84P21]	protein_coding	1:7103362-7106121:-1	2760	3	AT1G20510.1	1641	AT1G20510.1.exon4, AT1G20510.1.exon3, AT1G20510.2.exon2, AT1G20510.1.exon1	1:7103375-7103867, 1:7103943-7104010, 1:7104419-7104564, 1:7104653-7106121	2176	78.84	1:7103645-7103867, 1:7103943-7104010, 1:7104419-7104564, 1:7104653-7105856	59.46	ATP binding (GO:0005524) | catalytic activity (GO:0003824) | ligase activity (GO:0016874) | nucleotide binding (GO:0000166)	jasmonic acid biosynthetic process (GO:0009695) | metabolic process (GO:0008152) | response to wounding (GO:0009611)	integral component of membrane (GO:0016021) | membrane (GO:0016020) | peroxisome (GO:0005777)	fgenesh2_kg.1__2232__AT1G20510.1	1:8757044-8759363:-1	2320	1	fgenesh2_kg.1__2232__AT1G20510.1	1641	ortholog_one2one	atha to alyr: 98.4%, alyr to atha: 98.4%	g13524	FJVB01000036.1:919779-922092:1	2314	1	g13524.t1	1650	ortholog_one2one	atha to ahal: 96.7%, ahal to atha: 97.3%	0.0084	0.0878	0.0957	*	97.3	0	546	0.0081	0.0923	0.0878	*	1244.5	393.5	9	33	0.4602
4CLL6	AT4G19010	4-coumarate--CoA ligase-like 6 [Source:UniProtKB/Swiss-Prot;Acc:Q84P24]	protein_coding	4:10411466-10414324:-1	2859	1	AT4G19010.1	1701	AT4G19010.1.exon6, AT4G19010.1.exon5, AT4G19010.1.exon4, AT4G19010.1.exon3, AT4G19010.1.exon2, AT4G19010.1.exon1	4:10411466-10411840, 4:10411929-10412031, 4:10412163-10412230, 4:10412308-10412453, 4:10412737-10412926, 4:10413154-10414324	2053	71.81	4:10411715-10411840, 4:10411929-10412031, 4:10412163-10412230, 4:10412308-10412453, 4:10412737-10412926, 4:10413154-10414221	59.5	ATP binding (GO:0005524) | CoA-ligase activity (GO:0016405) | catalytic activity (GO:0003824) | ligase activity (GO:0016874) | nucleotide binding (GO:0000166)	metabolic process (GO:0008152) | ubiquinone biosynthetic process (GO:0006744)	peroxisome (GO:0005777)	fgenesh2_kg.7__2388__AT4G19010.1	7:10463223-10466088:1	2866	1	fgenesh2_kg.7__2388__AT4G19010.1	1701	ortholog_one2one	atha to alyr: 95.4%, alyr to atha: 95.4%	g15387	FJVB01000047.1:331793-334687:-1	2895	1	g15387.t1	1701	ortholog_one2one	atha to ahal: 94.3%, ahal to atha: 94.3%	0.0232	0.1453	0.1597	*	95.2	0	566	0.0236	0.135	0.1748	*	1270.2	427.8	26	48	0.3801
4CLL7	AT4G05160	4-coumarate--CoA ligase-like 7 [Source:UniProtKB/Swiss-Prot;Acc:Q9M0X9]	protein_coding	4:2664314-2666973:1	2660	1	AT4G05160.1	1635	AT4G05160.1.exon1, AT4G05160.1.exon2, AT4G05160.1.exon3, AT4G05160.1.exon4, AT4G05160.1.exon5, AT4G05160.1.exon6	4:2664314-2665464, 4:2665605-2665794, 4:2665868-2666013, 4:2666109-2666176, 4:2666249-2666351, 4:2666434-2666973	2198	82.63	4:2664451-2665464, 4:2665605-2665794, 4:2665868-2666013, 4:2666109-2666176, 4:2666249-2666351, 4:2666434-2666547	61.47	ATP binding (GO:0005524) | catalytic activity (GO:0003824) | fatty-acyl-CoA synthase activity (GO:0004321) | ligase activity (GO:0016874) | nucleotide binding (GO:0000166)	fatty acid biosynthetic process (GO:0006633) | fatty acid metabolic process (GO:0006631) | jasmonic acid biosynthetic process (GO:0009695) | lipid metabolic process (GO:0006629) | metabolic process (GO:0008152) | oxylipin biosynthetic process (GO:0031408)	peroxisome (GO:0005777)	fgenesh2_kg.6__3300__AT4G05160.1	6:22836129-22838505:1	2377	1	fgenesh2_kg.6__3300__AT4G05160.1	1635	ortholog_one2one	atha to alyr: 96.5%, alyr to atha: 96.5%	g08920	FJVB01000020.1:37296-39813:1	2518	1	g08920.t1	1635	ortholog_one2one	atha to ahal: 97.1%, ahal to atha: 97.1%	0.0167	0.2043	0.0817	*	94.5	0	544	0.0166	0.1938	0.0857	*	1216	416	19	68	0.7347
4CLL8	AT5G38120	4-coumarate--CoA ligase-like 8 [Source:UniProtKB/Swiss-Prot;Acc:Q84P26]	protein_coding	5:15213593-15216205:1	2613	4	AT5G38120.1	1653	AT5G38120.2.exon1, AT5G38120.2.exon2, AT5G38120.1.exon3, AT5G38120.1.exon4, AT5G38120.1.exon5	5:15213593-15215003, 5:15215397-15215533, 5:15215637-15215704, 5:15215829-15215931, 5:15216024-15216205	1901	72.75	5:15213773-15215003, 5:15215397-15215533, 5:15215637-15215704, 5:15215829-15215931, 5:15216024-15216137	63.26	ATP binding (GO:0005524) | catalytic activity (GO:0003824) | ligase activity (GO:0016874) | nucleotide binding (GO:0000166)	metabolic process (GO:0008152)	integral component of membrane (GO:0016021) | membrane (GO:0016020) | peroxisome (GO:0005777)	fgenesh2_kg.7__3598__AT5G38120.1	7:24386082-24388705:-1	2624	1	fgenesh2_kg.7__3598__AT5G38120.1	1650	ortholog_one2one	atha to alyr: 90.3%, alyr to atha: 90.2%	g20824	FJVB01000093.1:263095-265745:-1	2651	1	g20824.t1	1650	ortholog_one2one	atha to ahal: 88.7%, ahal to atha: 88.5%	0.0486	0.2231	0.2178	*	91.1	0.7	510	0.0917	0.0396	2.3157	*	1099.2	430.8	91	13	-0.7081
4CLL9	AT5G63380	4-coumarate--CoA ligase-like 9 [Source:UniProtKB/Swiss-Prot;Acc:Q84P23]	protein_coding	5:25387411-25390227:-1	2817	1	AT5G63380.1	1689	AT5G63380.1.exon6, AT5G63380.1.exon5, AT5G63380.1.exon4, AT5G63380.1.exon3, AT5G63380.1.exon2, AT5G63380.1.exon1	5:25387411-25387706, 5:25387813-25387915, 5:25387989-25388056, 5:25388130-25388275, 5:25388642-25388831, 5:25388971-25390227	2060	73.13	5:25387581-25387706, 5:25387813-25387915, 5:25387989-25388056, 5:25388130-25388275, 5:25388642-25388831, 5:25388971-25390026	59.96	ATP binding (GO:0005524) | catalytic activity (GO:0003824) | fatty-acyl-CoA synthase activity (GO:0004321) | ligase activity (GO:0016874) | nucleotide binding (GO:0000166)	fatty acid biosynthetic process (GO:0006633) | fatty acid metabolic process (GO:0006631) | jasmonic acid biosynthetic process (GO:0009695) | lipid metabolic process (GO:0006629) | metabolic process (GO:0008152) | oxylipin biosynthetic process (GO:0031408)	integral component of membrane (GO:0016021) | membrane (GO:0016020) | peroxisome (GO:0005777)	scaffold_803027.1	8:20925265-20927766:-1	2502	1	scaffold_803027.1	1689	ortholog_one2one	atha to alyr: 94.1%, alyr to atha: 94.1%	g12342	FJVB01000031.1:788288-791010:-1	2723	1	g12342.t1	1689	ortholog_one2one	atha to ahal: 92.2%, ahal to atha: 92.2%	0.0285	0.1106	0.2577	*	95.1	0	562	0.0281	0.1094	0.2569	*	1199.1	486.9	33	46	0.1424
4MMP	AT2G45040	Metalloendoproteinase 4-MMP [Source:UniProtKB/Swiss-Prot;Acc:Q8GWW6]	protein_coding	2:18577500-18578945:1	1446	1	AT2G45040.1	1029	AT2G45040.1.exon1	2:18577500-18578945	1446	100	2:18577500-18578721	84.51	hydrolase activity (GO:0016787) | metal ion binding (GO:0046872) | metalloendopeptidase activity (GO:0004222) | metallopeptidase activity (GO:0008237) | peptidase activity (GO:0008233) | zinc ion binding (GO:0008270)	proteolysis (GO:0006508)	anchored component of membrane (GO:0031225) | extracellular matrix (GO:0031012) | membrane (GO:0016020) | plasma membrane (GO:0005886)	fgenesh2_kg.4__2695__AT2G45040.1	4:21955708-21956963:1	1256	1	fgenesh2_kg.4__2695__AT2G45040.1	1011	ortholog_one2one	atha to alyr: 94.6%, alyr to atha: 93.0%	g28013	FJVB01000217.1:15263-16501:-1	1239	1	g28013.t1	1035	ortholog_one2one	atha to ahal: 92.2%, ahal to atha: 92.7%	0.0205	0.1497	0.1369	*	93.2	2.3	335	0.0226	0.122	0.1852	*	741.2	263.8	15	29	-0.0629
5_8S_rRNA/ENSRNA049494515	ENSRNA049494515	5.8S ribosomal RNA	rRNA	3:14199758-14199913:1	156	0	NA	NA	NA	NA	NA	NA	NA	NA	unknown or unavailable	unknown or unavailable	unknown or unavailable	NA	NA	NA	NA	NA	NA	NA	NA	NA	NA	NA	NA	NA	NA	NA	NA	NA	NA	NA		NA	NA	NA	NA	NA	NA		NA	NA	NA	NA	NA
5_8S_rRNA/ENSRNA049494585	ENSRNA049494585	5.8S ribosomal RNA	rRNA	2:5787-5942:1	156	0	NA	NA	NA	NA	NA	NA	NA	NA	unknown or unavailable	unknown or unavailable	unknown or unavailable	NA	NA	NA	NA	NA	NA	NA	NA	NA	NA	NA	NA	NA	NA	NA	NA	NA	NA	NA		NA	NA	NA	NA	NA	NA		NA	NA	NA	NA	NA
5_8S_rRNA/ENSRNA049495034	ENSRNA049495034	5.8S ribosomal RNA	rRNA	Pt:104703-104856:1	154	0	NA	NA	NA	NA	NA	NA	NA	NA	unknown or unavailable	unknown or unavailable	unknown or unavailable	NA	NA	NA	NA	NA	NA	NA	NA	NA	NA	NA	NA	NA	NA	NA	NA	NA	NA	NA		NA	NA	NA	NA	NA	NA		NA	NA	NA	NA	NA
5_8S_rRNA/ENSRNA049495094	ENSRNA049495094	5.8S ribosomal RNA	rRNA	Pt:133793-133946:-1	154	0	NA	NA	NA	NA	NA	NA	NA	NA	unknown or unavailable	unknown or unavailable	unknown or unavailable	NA	NA	NA	NA	NA	NA	NA	NA	NA	NA	NA	NA	NA	NA	NA	NA	NA	NA	NA		NA	NA	NA	NA	NA	NA		NA	NA	NA	NA	NA
5FCL	AT5G13050	5-formyltetrahydrofolate cyclo-ligase, mitochondrial [Source:UniProtKB/Swiss-Prot;Acc:Q8L539]	protein_coding	5:4136556-4138792:-1	2237	2	AT5G13050.1	834	AT5G13050.1.exon8, AT5G13050.1.exon7, AT5G13050.1.exon6, AT5G13050.1.exon5, AT5G13050.1.exon4, AT5G13050.1.exon3, AT5G13050.1.exon2, AT5G13050.1.exon1	5:4136556-4136918, 5:4137000-4137126, 5:4137211-4137281, 5:4137549-4137594, 5:4137677-4137718, 5:4137817-4137975, 5:4138251-4138385, 5:4138465-4138792	1271	56.82	5:4136912-4136918, 5:4137000-4137126, 5:4137211-4137281, 5:4137549-4137594, 5:4137677-4137718, 5:4137817-4137975, 5:4138251-4138385, 5:4138465-4138711	37.28	5-formyltetrahydrofolate cyclo-ligase activity (GO:0030272) | ATP binding (GO:0005524) | ligase activity (GO:0016874) | metal ion binding (GO:0046872) | nucleotide binding (GO:0000166)	folic acid-containing compound biosynthetic process (GO:0009396) | tetrahydrofolate interconversion (GO:0035999) | tetrahydrofolate metabolic process (GO:0046653)	mitochondrion (GO:0005739)	fgenesh2_kg.6__1255__AT5G13050.1	6:5225634-5227876:-1	2243	1	fgenesh2_kg.6__1255__AT5G13050.1	828	ortholog_one2one	atha to alyr: 93.8%, alyr to atha: 93.1%	g10740	FJVB01000025.1:1208506-1210567:-1	2062	1	g10740.t1	825	ortholog_one2one	atha to ahal: 92.7%, ahal to atha: 91.7%	0.0313	0.1375	0.2276	*	94.3	1.4	272	0.0251	0.0905	0.2773	*	567.8	248.2	13	19	-0.3174
5MAT	AT3G29590	Malonyl-CoA:anthocyanidin 5-O-glucoside-6''-O-malonyltransferase [Source:UniProtKB/Swiss-Prot;Acc:Q9LJB4]	protein_coding	3:11398592-11400332:-1	1741	1	AT3G29590.1	1350	AT3G29590.1.exon1	3:11398592-11400332	1741	100	3:11398592-11400266	96.21	O-malonyltransferase activity (GO:0050736) | transferase activity (GO:0016740) | transferase activity, transferring acyl groups (GO:0016746) | transferase activity, transferring acyl groups other than amino-acyl groups (GO:0016747)	anthocyanin-containing compound biosynthetic process (GO:0009718)	unknown or unavailable	fgenesh2_kg.5__706__AT3G29590.1	5:5922224-5923599:-1	1376	1	fgenesh2_kg.5__706__AT3G29590.1	1341	ortholog_one2one	atha to alyr: 89.0%, alyr to atha: 88.4%	g24189	FJVB01000136.1:301392-302923:-1	1532	1	g24189.t1	1356	ortholog_one2one	atha to ahal: 90.5%, ahal to atha: 90.9%	0.0526	0.1434	0.3668	*	89.7	3.6	438	0.0487	0.1373	0.3547	*	923.6	387.4	41	44	0.0303
5MMP	AT1G59970	Metalloendoproteinase 5-MMP [Source:UniProtKB/Swiss-Prot;Acc:Q9ZUJ5]	protein_coding	1:22073352-22074931:1	1580	1	AT1G59970.1	1083	AT1G59970.1.exon1	1:22073352-22074931	1580	100	1:22073352-22074683	84.3	hydrolase activity (GO:0016787) | metal ion binding (GO:0046872) | metalloendopeptidase activity (GO:0004222) | metallopeptidase activity (GO:0008237) | peptidase activity (GO:0008233) | zinc ion binding (GO:0008270)	proteolysis (GO:0006508)	anchored component of membrane (GO:0031225) | extracellular matrix (GO:0031012) | membrane (GO:0016020) | plasma membrane (GO:0005886)	Al_scaffold_0002_559	2:3513409-3514637:-1	1229	1	Al_scaffold_0002_559	1056	ortholog_one2many	atha to alyr: 90.9%, alyr to atha: 88.6%	g07100	FJVB01000013.1:1319349-1320381:-1	1033	1	g07100.t1	609	ortholog_one2many	atha to ahal: 70.3%, ahal to atha: 39.4%	0.0451	0.2327	0.1938		NA	NA	NA	NA	NA	NA		NA	NA	NA	NA	NA
5S_rRNA/ENSRNA049493353	ENSRNA049493353	5S ribosomal RNA	rRNA	5:12860967-12861102:-1	136	0	NA	NA	NA	NA	NA	NA	NA	NA	unknown or unavailable	unknown or unavailable	unknown or unavailable	NA	NA	NA	NA	NA	NA	NA	NA	NA	NA	NA	NA	NA	NA	NA	NA	NA	NA	NA		NA	NA	NA	NA	NA	NA		NA	NA	NA	NA	NA
5S_rRNA/ENSRNA049493354	ENSRNA049493354	5S ribosomal RNA	rRNA	5:12822236-12822371:-1	136	0	NA	NA	NA	NA	NA	NA	NA	NA	unknown or unavailable	unknown or unavailable	unknown or unavailable	NA	NA	NA	NA	NA	NA	NA	NA	NA	NA	NA	NA	NA	NA	NA	NA	NA	NA	NA		NA	NA	NA	NA	NA	NA		NA	NA	NA	NA	NA
5S_rRNA/ENSRNA049493357	ENSRNA049493357	5S ribosomal RNA	rRNA	5:12864955-12865090:-1	136	0	NA	NA	NA	NA	NA	NA	NA	NA	unknown or unavailable	unknown or unavailable	unknown or unavailable	NA	NA	NA	NA	NA	NA	NA	NA	NA	NA	NA	NA	NA	NA	NA	NA	NA	NA	NA		NA	NA	NA	NA	NA	NA		NA	NA	NA	NA	NA
5S_rRNA/ENSRNA049493359	ENSRNA049493359	5S ribosomal RNA	rRNA	5:12818248-12818383:-1	136	0	NA	NA	NA	NA	NA	NA	NA	NA	unknown or unavailable	unknown or unavailable	unknown or unavailable	NA	NA	NA	NA	NA	NA	NA	NA	NA	NA	NA	NA	NA	NA	NA	NA	NA	NA	NA		NA	NA	NA	NA	NA	NA		NA	NA	NA	NA	NA
5S_rRNA/ENSRNA049493360	ENSRNA049493360	5S ribosomal RNA	rRNA	5:12862216-12862356:-1	141	0	NA	NA	NA	NA	NA	NA	NA	NA	unknown or unavailable	unknown or unavailable	unknown or unavailable	NA	NA	NA	NA	NA	NA	NA	NA	NA	NA	NA	NA	NA	NA	NA	NA	NA	NA	NA		NA	NA	NA	NA	NA	NA		NA	NA	NA	NA	NA
5S_rRNA/ENSRNA049493362	ENSRNA049493362	5S ribosomal RNA	rRNA	5:12858228-12858368:-1	141	0	NA	NA	NA	NA	NA	NA	NA	NA	unknown or unavailable	unknown or unavailable	unknown or unavailable	NA	NA	NA	NA	NA	NA	NA	NA	NA	NA	NA	NA	NA	NA	NA	NA	NA	NA	NA		NA	NA	NA	NA	NA	NA		NA	NA	NA	NA	NA
5S_rRNA/ENSRNA049493363	ENSRNA049493363	5S ribosomal RNA	rRNA	5:12819497-12819637:-1	141	0	NA	NA	NA	NA	NA	NA	NA	NA	unknown or unavailable	unknown or unavailable	unknown or unavailable	NA	NA	NA	NA	NA	NA	NA	NA	NA	NA	NA	NA	NA	NA	NA	NA	NA	NA	NA		NA	NA	NA	NA	NA	NA		NA	NA	NA	NA	NA
5S_rRNA/ENSRNA049493364	ENSRNA049493364	5S ribosomal RNA	rRNA	5:12815509-12815649:-1	141	0	NA	NA	NA	NA	NA	NA	NA	NA	unknown or unavailable	unknown or unavailable	unknown or unavailable	NA	NA	NA	NA	NA	NA	NA	NA	NA	NA	NA	NA	NA	NA	NA	NA	NA	NA	NA		NA	NA	NA	NA	NA	NA		NA	NA	NA	NA	NA
5S_rRNA/ENSRNA049493372	ENSRNA049493372	5S ribosomal RNA	rRNA	5:11310955-11311072:1	118	0	NA	NA	NA	NA	NA	NA	NA	NA	unknown or unavailable	unknown or unavailable	unknown or unavailable	NA	NA	NA	NA	NA	NA	NA	NA	NA	NA	NA	NA	NA	NA	NA	NA	NA	NA	NA		NA	NA	NA	NA	NA	NA		NA	NA	NA	NA	NA
5S_rRNA/ENSRNA049493377	ENSRNA049493377	5S ribosomal RNA	rRNA	5:11309208-11309326:1	119	0	NA	NA	NA	NA	NA	NA	NA	NA	unknown or unavailable	unknown or unavailable	unknown or unavailable	NA	NA	NA	NA	NA	NA	NA	NA	NA	NA	NA	NA	NA	NA	NA	NA	NA	NA	NA		NA	NA	NA	NA	NA	NA		NA	NA	NA	NA	NA
5S_rRNA/ENSRNA049493379	ENSRNA049493379	5S ribosomal RNA	rRNA	5:11312442-11312560:1	119	0	NA	NA	NA	NA	NA	NA	NA	NA	unknown or unavailable	unknown or unavailable	unknown or unavailable	NA	NA	NA	NA	NA	NA	NA	NA	NA	NA	NA	NA	NA	NA	NA	NA	NA	NA	NA		NA	NA	NA	NA	NA	NA		NA	NA	NA	NA	NA
5S_rRNA/ENSRNA049493385	ENSRNA049493385	5S ribosomal RNA	rRNA	5:11314774-11314892:1	119	0	NA	NA	NA	NA	NA	NA	NA	NA	unknown or unavailable	unknown or unavailable	unknown or unavailable	NA	NA	NA	NA	NA	NA	NA	NA	NA	NA	NA	NA	NA	NA	NA	NA	NA	NA	NA		NA	NA	NA	NA	NA	NA		NA	NA	NA	NA	NA
5S_rRNA/ENSRNA049493388	ENSRNA049493388	5S ribosomal RNA	rRNA	5:11311956-11312074:1	119	0	NA	NA	NA	NA	NA	NA	NA	NA	unknown or unavailable	unknown or unavailable	unknown or unavailable	NA	NA	NA	NA	NA	NA	NA	NA	NA	NA	NA	NA	NA	NA	NA	NA	NA	NA	NA		NA	NA	NA	NA	NA	NA		NA	NA	NA	NA	NA
5S_rRNA/ENSRNA049493392	ENSRNA049493392	5S ribosomal RNA	rRNA	5:11315745-11315863:1	119	0	NA	NA	NA	NA	NA	NA	NA	NA	unknown or unavailable	unknown or unavailable	unknown or unavailable	NA	NA	NA	NA	NA	NA	NA	NA	NA	NA	NA	NA	NA	NA	NA	NA	NA	NA	NA		NA	NA	NA	NA	NA	NA		NA	NA	NA	NA	NA
5S_rRNA/ENSRNA049493402	ENSRNA049493402	5S ribosomal RNA	rRNA	5:11315256-11315374:1	119	0	NA	NA	NA	NA	NA	NA	NA	NA	unknown or unavailable	unknown or unavailable	unknown or unavailable	NA	NA	NA	NA	NA	NA	NA	NA	NA	NA	NA	NA	NA	NA	NA	NA	NA	NA	NA		NA	NA	NA	NA	NA	NA		NA	NA	NA	NA	NA
5S_rRNA/ENSRNA049493404	ENSRNA049493404	5S ribosomal RNA	rRNA	5:11310653-11310771:1	119	0	NA	NA	NA	NA	NA	NA	NA	NA	unknown or unavailable	unknown or unavailable	unknown or unavailable	NA	NA	NA	NA	NA	NA	NA	NA	NA	NA	NA	NA	NA	NA	NA	NA	NA	NA	NA		NA	NA	NA	NA	NA	NA		NA	NA	NA	NA	NA
5S_rRNA/ENSRNA049493406	ENSRNA049493406	5S ribosomal RNA	rRNA	5:11975553-11975670:1	118	0	NA	NA	NA	NA	NA	NA	NA	NA	unknown or unavailable	unknown or unavailable	unknown or unavailable	NA	NA	NA	NA	NA	NA	NA	NA	NA	NA	NA	NA	NA	NA	NA	NA	NA	NA	NA		NA	NA	NA	NA	NA	NA		NA	NA	NA	NA	NA
5S_rRNA/ENSRNA049493408	ENSRNA049493408	5S ribosomal RNA	rRNA	5:12856493-12856611:-1	119	0	NA	NA	NA	NA	NA	NA	NA	NA	unknown or unavailable	unknown or unavailable	unknown or unavailable	NA	NA	NA	NA	NA	NA	NA	NA	NA	NA	NA	NA	NA	NA	NA	NA	NA	NA	NA		NA	NA	NA	NA	NA	NA		NA	NA	NA	NA	NA
5S_rRNA/ENSRNA049493409	ENSRNA049493409	5S ribosomal RNA	rRNA	5:12855743-12855861:-1	119	0	NA	NA	NA	NA	NA	NA	NA	NA	unknown or unavailable	unknown or unavailable	unknown or unavailable	NA	NA	NA	NA	NA	NA	NA	NA	NA	NA	NA	NA	NA	NA	NA	NA	NA	NA	NA		NA	NA	NA	NA	NA	NA		NA	NA	NA	NA	NA
5S_rRNA/ENSRNA049493410	ENSRNA049493410	5S ribosomal RNA	rRNA	5:12854993-12855111:-1	119	0	NA	NA	NA	NA	NA	NA	NA	NA	unknown or unavailable	unknown or unavailable	unknown or unavailable	NA	NA	NA	NA	NA	NA	NA	NA	NA	NA	NA	NA	NA	NA	NA	NA	NA	NA	NA		NA	NA	NA	NA	NA	NA		NA	NA	NA	NA	NA
5S_rRNA/ENSRNA049493411	ENSRNA049493411	5S ribosomal RNA	rRNA	5:12813774-12813892:-1	119	0	NA	NA	NA	NA	NA	NA	NA	NA	unknown or unavailable	unknown or unavailable	unknown or unavailable	NA	NA	NA	NA	NA	NA	NA	NA	NA	NA	NA	NA	NA	NA	NA	NA	NA	NA	NA		NA	NA	NA	NA	NA	NA		NA	NA	NA	NA	NA
5S_rRNA/ENSRNA049493412	ENSRNA049493412	5S ribosomal RNA	rRNA	5:12813024-12813142:-1	119	0	NA	NA	NA	NA	NA	NA	NA	NA	unknown or unavailable	unknown or unavailable	unknown or unavailable	NA	NA	NA	NA	NA	NA	NA	NA	NA	NA	NA	NA	NA	NA	NA	NA	NA	NA	NA		NA	NA	NA	NA	NA	NA		NA	NA	NA	NA	NA
5S_rRNA/ENSRNA049493414	ENSRNA049493414	5S ribosomal RNA	rRNA	5:11226012-11226131:1	120	0	NA	NA	NA	NA	NA	NA	NA	NA	unknown or unavailable	unknown or unavailable	unknown or unavailable	NA	NA	NA	NA	NA	NA	NA	NA	NA	NA	NA	NA	NA	NA	NA	NA	NA	NA	NA		NA	NA	NA	NA	NA	NA		NA	NA	NA	NA	NA
5S_rRNA/ENSRNA049493415	ENSRNA049493415	5S ribosomal RNA	rRNA	5:11310161-11310278:1	118	0	NA	NA	NA	NA	NA	NA	NA	NA	unknown or unavailable	unknown or unavailable	unknown or unavailable	NA	NA	NA	NA	NA	NA	NA	NA	NA	NA	NA	NA	NA	NA	NA	NA	NA	NA	NA		NA	NA	NA	NA	NA	NA		NA	NA	NA	NA	NA
5S_rRNA/ENSRNA049493417	ENSRNA049493417	5S ribosomal RNA	rRNA	5:11311445-11311563:1	119	0	NA	NA	NA	NA	NA	NA	NA	NA	unknown or unavailable	unknown or unavailable	unknown or unavailable	NA	NA	NA	NA	NA	NA	NA	NA	NA	NA	NA	NA	NA	NA	NA	NA	NA	NA	NA		NA	NA	NA	NA	NA	NA		NA	NA	NA	NA	NA
5S_rRNA/ENSRNA049493418	ENSRNA049493418	5S ribosomal RNA	rRNA	5:12852002-12852120:-1	119	0	NA	NA	NA	NA	NA	NA	NA	NA	unknown or unavailable	unknown or unavailable	unknown or unavailable	NA	NA	NA	NA	NA	NA	NA	NA	NA	NA	NA	NA	NA	NA	NA	NA	NA	NA	NA		NA	NA	NA	NA	NA	NA		NA	NA	NA	NA	NA
5S_rRNA/ENSRNA049493419	ENSRNA049493419	5S ribosomal RNA	rRNA	5:12810033-12810151:-1	119	0	NA	NA	NA	NA	NA	NA	NA	NA	unknown or unavailable	unknown or unavailable	unknown or unavailable	NA	NA	NA	NA	NA	NA	NA	NA	NA	NA	NA	NA	NA	NA	NA	NA	NA	NA	NA		NA	NA	NA	NA	NA	NA		NA	NA	NA	NA	NA
5S_rRNA/ENSRNA049493421	ENSRNA049493421	5S ribosomal RNA	rRNA	5:12850506-12850624:-1	119	0	NA	NA	NA	NA	NA	NA	NA	NA	unknown or unavailable	unknown or unavailable	unknown or unavailable	NA	NA	NA	NA	NA	NA	NA	NA	NA	NA	NA	NA	NA	NA	NA	NA	NA	NA	NA		NA	NA	NA	NA	NA	NA		NA	NA	NA	NA	NA
5S_rRNA/ENSRNA049493422	ENSRNA049493422	5S ribosomal RNA	rRNA	5:12833541-12833659:-1	119	0	NA	NA	NA	NA	NA	NA	NA	NA	unknown or unavailable	unknown or unavailable	unknown or unavailable	NA	NA	NA	NA	NA	NA	NA	NA	NA	NA	NA	NA	NA	NA	NA	NA	NA	NA	NA		NA	NA	NA	NA	NA	NA		NA	NA	NA	NA	NA
5S_rRNA/ENSRNA049493423	ENSRNA049493423	5S ribosomal RNA	rRNA	5:12808537-12808655:-1	119	0	NA	NA	NA	NA	NA	NA	NA	NA	unknown or unavailable	unknown or unavailable	unknown or unavailable	NA	NA	NA	NA	NA	NA	NA	NA	NA	NA	NA	NA	NA	NA	NA	NA	NA	NA	NA		NA	NA	NA	NA	NA	NA		NA	NA	NA	NA	NA
5S_rRNA/ENSRNA049493425	ENSRNA049493425	5S ribosomal RNA	rRNA	5:12859222-12859339:-1	118	0	NA	NA	NA	NA	NA	NA	NA	NA	unknown or unavailable	unknown or unavailable	unknown or unavailable	NA	NA	NA	NA	NA	NA	NA	NA	NA	NA	NA	NA	NA	NA	NA	NA	NA	NA	NA		NA	NA	NA	NA	NA	NA		NA	NA	NA	NA	NA
5S_rRNA/ENSRNA049493426	ENSRNA049493426	5S ribosomal RNA	rRNA	5:12816503-12816620:-1	118	0	NA	NA	NA	NA	NA	NA	NA	NA	unknown or unavailable	unknown or unavailable	unknown or unavailable	NA	NA	NA	NA	NA	NA	NA	NA	NA	NA	NA	NA	NA	NA	NA	NA	NA	NA	NA		NA	NA	NA	NA	NA	NA		NA	NA	NA	NA	NA
5S_rRNA/ENSRNA049493427	ENSRNA049493427	5S ribosomal RNA	rRNA	5:12025480-12025598:1	119	0	NA	NA	NA	NA	NA	NA	NA	NA	unknown or unavailable	unknown or unavailable	unknown or unavailable	NA	NA	NA	NA	NA	NA	NA	NA	NA	NA	NA	NA	NA	NA	NA	NA	NA	NA	NA		NA	NA	NA	NA	NA	NA		NA	NA	NA	NA	NA
5S_rRNA/ENSRNA049493428	ENSRNA049493428	5S ribosomal RNA	rRNA	5:12858476-12858594:-1	119	0	NA	NA	NA	NA	NA	NA	NA	NA	unknown or unavailable	unknown or unavailable	unknown or unavailable	NA	NA	NA	NA	NA	NA	NA	NA	NA	NA	NA	NA	NA	NA	NA	NA	NA	NA	NA		NA	NA	NA	NA	NA	NA		NA	NA	NA	NA	NA
5S_rRNA/ENSRNA049493429	ENSRNA049493429	5S ribosomal RNA	rRNA	5:12815757-12815875:-1	119	0	NA	NA	NA	NA	NA	NA	NA	NA	unknown or unavailable	unknown or unavailable	unknown or unavailable	NA	NA	NA	NA	NA	NA	NA	NA	NA	NA	NA	NA	NA	NA	NA	NA	NA	NA	NA		NA	NA	NA	NA	NA	NA		NA	NA	NA	NA	NA
5S_rRNA/ENSRNA049493430	ENSRNA049493430	5S ribosomal RNA	rRNA	5:12863210-12863327:-1	118	0	NA	NA	NA	NA	NA	NA	NA	NA	unknown or unavailable	unknown or unavailable	unknown or unavailable	NA	NA	NA	NA	NA	NA	NA	NA	NA	NA	NA	NA	NA	NA	NA	NA	NA	NA	NA		NA	NA	NA	NA	NA	NA		NA	NA	NA	NA	NA
5S_rRNA/ENSRNA049493431	ENSRNA049493431	5S ribosomal RNA	rRNA	5:12820491-12820608:-1	118	0	NA	NA	NA	NA	NA	NA	NA	NA	unknown or unavailable	unknown or unavailable	unknown or unavailable	NA	NA	NA	NA	NA	NA	NA	NA	NA	NA	NA	NA	NA	NA	NA	NA	NA	NA	NA		NA	NA	NA	NA	NA	NA		NA	NA	NA	NA	NA
5S_rRNA/ENSRNA049493433	ENSRNA049493433	5S ribosomal RNA	rRNA	5:12862464-12862582:-1	119	0	NA	NA	NA	NA	NA	NA	NA	NA	unknown or unavailable	unknown or unavailable	unknown or unavailable	NA	NA	NA	NA	NA	NA	NA	NA	NA	NA	NA	NA	NA	NA	NA	NA	NA	NA	NA		NA	NA	NA	NA	NA	NA		NA	NA	NA	NA	NA
5S_rRNA/ENSRNA049493434	ENSRNA049493434	5S ribosomal RNA	rRNA	5:12819745-12819863:-1	119	0	NA	NA	NA	NA	NA	NA	NA	NA	unknown or unavailable	unknown or unavailable	unknown or unavailable	NA	NA	NA	NA	NA	NA	NA	NA	NA	NA	NA	NA	NA	NA	NA	NA	NA	NA	NA		NA	NA	NA	NA	NA	NA		NA	NA	NA	NA	NA
5S_rRNA/ENSRNA049493435	ENSRNA049493435	5S ribosomal RNA	rRNA	5:12869193-12869308:-1	116	0	NA	NA	NA	NA	NA	NA	NA	NA	unknown or unavailable	unknown or unavailable	unknown or unavailable	NA	NA	NA	NA	NA	NA	NA	NA	NA	NA	NA	NA	NA	NA	NA	NA	NA	NA	NA		NA	NA	NA	NA	NA	NA		NA	NA	NA	NA	NA
5S_rRNA/ENSRNA049493436	ENSRNA049493436	5S ribosomal RNA	rRNA	5:12826474-12826589:-1	116	0	NA	NA	NA	NA	NA	NA	NA	NA	unknown or unavailable	unknown or unavailable	unknown or unavailable	NA	NA	NA	NA	NA	NA	NA	NA	NA	NA	NA	NA	NA	NA	NA	NA	NA	NA	NA		NA	NA	NA	NA	NA	NA		NA	NA	NA	NA	NA
5S_rRNA/ENSRNA049493437	ENSRNA049493437	5S ribosomal RNA	rRNA	5:12857227-12857345:-1	119	0	NA	NA	NA	NA	NA	NA	NA	NA	unknown or unavailable	unknown or unavailable	unknown or unavailable	NA	NA	NA	NA	NA	NA	NA	NA	NA	NA	NA	NA	NA	NA	NA	NA	NA	NA	NA		NA	NA	NA	NA	NA	NA		NA	NA	NA	NA	NA
5S_rRNA/ENSRNA049493438	ENSRNA049493438	5S ribosomal RNA	rRNA	5:12814508-12814626:-1	119	0	NA	NA	NA	NA	NA	NA	NA	NA	unknown or unavailable	unknown or unavailable	unknown or unavailable	NA	NA	NA	NA	NA	NA	NA	NA	NA	NA	NA	NA	NA	NA	NA	NA	NA	NA	NA		NA	NA	NA	NA	NA	NA		NA	NA	NA	NA	NA
5S_rRNA/ENSRNA049493440	ENSRNA049493440	5S ribosomal RNA	rRNA	5:12863956-12864074:-1	119	0	NA	NA	NA	NA	NA	NA	NA	NA	unknown or unavailable	unknown or unavailable	unknown or unavailable	NA	NA	NA	NA	NA	NA	NA	NA	NA	NA	NA	NA	NA	NA	NA	NA	NA	NA	NA		NA	NA	NA	NA	NA	NA		NA	NA	NA	NA	NA
5S_rRNA/ENSRNA049493442	ENSRNA049493442	5S ribosomal RNA	rRNA	5:12859968-12860086:-1	119	0	NA	NA	NA	NA	NA	NA	NA	NA	unknown or unavailable	unknown or unavailable	unknown or unavailable	NA	NA	NA	NA	NA	NA	NA	NA	NA	NA	NA	NA	NA	NA	NA	NA	NA	NA	NA		NA	NA	NA	NA	NA	NA		NA	NA	NA	NA	NA
5S_rRNA/ENSRNA049493443	ENSRNA049493443	5S ribosomal RNA	rRNA	5:12821237-12821355:-1	119	0	NA	NA	NA	NA	NA	NA	NA	NA	unknown or unavailable	unknown or unavailable	unknown or unavailable	NA	NA	NA	NA	NA	NA	NA	NA	NA	NA	NA	NA	NA	NA	NA	NA	NA	NA	NA		NA	NA	NA	NA	NA	NA		NA	NA	NA	NA	NA
5S_rRNA/ENSRNA049493444	ENSRNA049493444	5S ribosomal RNA	rRNA	5:12817249-12817367:-1	119	0	NA	NA	NA	NA	NA	NA	NA	NA	unknown or unavailable	unknown or unavailable	unknown or unavailable	NA	NA	NA	NA	NA	NA	NA	NA	NA	NA	NA	NA	NA	NA	NA	NA	NA	NA	NA		NA	NA	NA	NA	NA	NA		NA	NA	NA	NA	NA
5S_rRNA/ENSRNA049493445	ENSRNA049493445	5S ribosomal RNA	rRNA	5:12853497-12853615:-1	119	0	NA	NA	NA	NA	NA	NA	NA	NA	unknown or unavailable	unknown or unavailable	unknown or unavailable	NA	NA	NA	NA	NA	NA	NA	NA	NA	NA	NA	NA	NA	NA	NA	NA	NA	NA	NA		NA	NA	NA	NA	NA	NA		NA	NA	NA	NA	NA
5S_rRNA/ENSRNA049493446	ENSRNA049493446	5S ribosomal RNA	rRNA	5:12811528-12811646:-1	119	0	NA	NA	NA	NA	NA	NA	NA	NA	unknown or unavailable	unknown or unavailable	unknown or unavailable	NA	NA	NA	NA	NA	NA	NA	NA	NA	NA	NA	NA	NA	NA	NA	NA	NA	NA	NA		NA	NA	NA	NA	NA	NA		NA	NA	NA	NA	NA
5S_rRNA/ENSRNA049493448	ENSRNA049493448	5S ribosomal RNA	rRNA	5:11309694-11309812:1	119	0	NA	NA	NA	NA	NA	NA	NA	NA	unknown or unavailable	unknown or unavailable	unknown or unavailable	NA	NA	NA	NA	NA	NA	NA	NA	NA	NA	NA	NA	NA	NA	NA	NA	NA	NA	NA		NA	NA	NA	NA	NA	NA		NA	NA	NA	NA	NA
5S_rRNA/ENSRNA049493451	ENSRNA049493451	5S ribosomal RNA	rRNA	5:12024975-12025093:1	119	0	NA	NA	NA	NA	NA	NA	NA	NA	unknown or unavailable	unknown or unavailable	unknown or unavailable	NA	NA	NA	NA	NA	NA	NA	NA	NA	NA	NA	NA	NA	NA	NA	NA	NA	NA	NA		NA	NA	NA	NA	NA	NA		NA	NA	NA	NA	NA
5S_rRNA/ENSRNA049493452	ENSRNA049493452	5S ribosomal RNA	rRNA	5:12864456-12864574:-1	119	0	NA	NA	NA	NA	NA	NA	NA	NA	unknown or unavailable	unknown or unavailable	unknown or unavailable	NA	NA	NA	NA	NA	NA	NA	NA	NA	NA	NA	NA	NA	NA	NA	NA	NA	NA	NA		NA	NA	NA	NA	NA	NA		NA	NA	NA	NA	NA
5S_rRNA/ENSRNA049493454	ENSRNA049493454	5S ribosomal RNA	rRNA	5:12860468-12860586:-1	119	0	NA	NA	NA	NA	NA	NA	NA	NA	unknown or unavailable	unknown or unavailable	unknown or unavailable	NA	NA	NA	NA	NA	NA	NA	NA	NA	NA	NA	NA	NA	NA	NA	NA	NA	NA	NA		NA	NA	NA	NA	NA	NA		NA	NA	NA	NA	NA
5S_rRNA/ENSRNA049493455	ENSRNA049493455	5S ribosomal RNA	rRNA	5:12821737-12821855:-1	119	0	NA	NA	NA	NA	NA	NA	NA	NA	unknown or unavailable	unknown or unavailable	unknown or unavailable	NA	NA	NA	NA	NA	NA	NA	NA	NA	NA	NA	NA	NA	NA	NA	NA	NA	NA	NA		NA	NA	NA	NA	NA	NA		NA	NA	NA	NA	NA
5S_rRNA/ENSRNA049493457	ENSRNA049493457	5S ribosomal RNA	rRNA	5:12817749-12817867:-1	119	0	NA	NA	NA	NA	NA	NA	NA	NA	unknown or unavailable	unknown or unavailable	unknown or unavailable	NA	NA	NA	NA	NA	NA	NA	NA	NA	NA	NA	NA	NA	NA	NA	NA	NA	NA	NA		NA	NA	NA	NA	NA	NA		NA	NA	NA	NA	NA
5S_rRNA/ENSRNA049493458	ENSRNA049493458	5S ribosomal RNA	rRNA	5:12849758-12849876:-1	119	0	NA	NA	NA	NA	NA	NA	NA	NA	unknown or unavailable	unknown or unavailable	unknown or unavailable	NA	NA	NA	NA	NA	NA	NA	NA	NA	NA	NA	NA	NA	NA	NA	NA	NA	NA	NA		NA	NA	NA	NA	NA	NA		NA	NA	NA	NA	NA
5S_rRNA/ENSRNA049493459	ENSRNA049493459	5S ribosomal RNA	rRNA	5:12807789-12807907:-1	119	0	NA	NA	NA	NA	NA	NA	NA	NA	unknown or unavailable	unknown or unavailable	unknown or unavailable	NA	NA	NA	NA	NA	NA	NA	NA	NA	NA	NA	NA	NA	NA	NA	NA	NA	NA	NA		NA	NA	NA	NA	NA	NA		NA	NA	NA	NA	NA
5S_rRNA/ENSRNA049493460	ENSRNA049493460	5S ribosomal RNA	rRNA	5:12869939-12870057:-1	119	0	NA	NA	NA	NA	NA	NA	NA	NA	unknown or unavailable	unknown or unavailable	unknown or unavailable	NA	NA	NA	NA	NA	NA	NA	NA	NA	NA	NA	NA	NA	NA	NA	NA	NA	NA	NA		NA	NA	NA	NA	NA	NA		NA	NA	NA	NA	NA
5S_rRNA/ENSRNA049493461	ENSRNA049493461	5S ribosomal RNA	rRNA	5:12827220-12827338:-1	119	0	NA	NA	NA	NA	NA	NA	NA	NA	unknown or unavailable	unknown or unavailable	unknown or unavailable	NA	NA	NA	NA	NA	NA	NA	NA	NA	NA	NA	NA	NA	NA	NA	NA	NA	NA	NA		NA	NA	NA	NA	NA	NA		NA	NA	NA	NA	NA
5S_rRNA/ENSRNA049493462	ENSRNA049493462	5S ribosomal RNA	rRNA	5:12865204-12865322:-1	119	0	NA	NA	NA	NA	NA	NA	NA	NA	unknown or unavailable	unknown or unavailable	unknown or unavailable	NA	NA	NA	NA	NA	NA	NA	NA	NA	NA	NA	NA	NA	NA	NA	NA	NA	NA	NA		NA	NA	NA	NA	NA	NA		NA	NA	NA	NA	NA
5S_rRNA/ENSRNA049493463	ENSRNA049493463	5S ribosomal RNA	rRNA	5:12861216-12861334:-1	119	0	NA	NA	NA	NA	NA	NA	NA	NA	unknown or unavailable	unknown or unavailable	unknown or unavailable	NA	NA	NA	NA	NA	NA	NA	NA	NA	NA	NA	NA	NA	NA	NA	NA	NA	NA	NA		NA	NA	NA	NA	NA	NA		NA	NA	NA	NA	NA
5S_rRNA/ENSRNA049493465	ENSRNA049493465	5S ribosomal RNA	rRNA	5:12822485-12822603:-1	119	0	NA	NA	NA	NA	NA	NA	NA	NA	unknown or unavailable	unknown or unavailable	unknown or unavailable	NA	NA	NA	NA	NA	NA	NA	NA	NA	NA	NA	NA	NA	NA	NA	NA	NA	NA	NA		NA	NA	NA	NA	NA	NA		NA	NA	NA	NA	NA
5S_rRNA/ENSRNA049493466	ENSRNA049493466	5S ribosomal RNA	rRNA	5:12818497-12818615:-1	119	0	NA	NA	NA	NA	NA	NA	NA	NA	unknown or unavailable	unknown or unavailable	unknown or unavailable	NA	NA	NA	NA	NA	NA	NA	NA	NA	NA	NA	NA	NA	NA	NA	NA	NA	NA	NA		NA	NA	NA	NA	NA	NA		NA	NA	NA	NA	NA
5S_rRNA/ENSRNA049493470	ENSRNA049493470	5S ribosomal RNA	rRNA	5:12854243-12854361:-1	119	0	NA	NA	NA	NA	NA	NA	NA	NA	unknown or unavailable	unknown or unavailable	unknown or unavailable	NA	NA	NA	NA	NA	NA	NA	NA	NA	NA	NA	NA	NA	NA	NA	NA	NA	NA	NA		NA	NA	NA	NA	NA	NA		NA	NA	NA	NA	NA
5S_rRNA/ENSRNA049493473	ENSRNA049493473	5S ribosomal RNA	rRNA	5:12812274-12812392:-1	119	0	NA	NA	NA	NA	NA	NA	NA	NA	unknown or unavailable	unknown or unavailable	unknown or unavailable	NA	NA	NA	NA	NA	NA	NA	NA	NA	NA	NA	NA	NA	NA	NA	NA	NA	NA	NA		NA	NA	NA	NA	NA	NA		NA	NA	NA	NA	NA
5S_rRNA/ENSRNA049493474	ENSRNA049493474	5S ribosomal RNA	rRNA	5:12828797-12828915:-1	119	0	NA	NA	NA	NA	NA	NA	NA	NA	unknown or unavailable	unknown or unavailable	unknown or unavailable	NA	NA	NA	NA	NA	NA	NA	NA	NA	NA	NA	NA	NA	NA	NA	NA	NA	NA	NA		NA	NA	NA	NA	NA	NA		NA	NA	NA	NA	NA
5S_rRNA/ENSRNA049493476	ENSRNA049493476	5S ribosomal RNA	rRNA	5:12867949-12868067:-1	119	0	NA	NA	NA	NA	NA	NA	NA	NA	unknown or unavailable	unknown or unavailable	unknown or unavailable	NA	NA	NA	NA	NA	NA	NA	NA	NA	NA	NA	NA	NA	NA	NA	NA	NA	NA	NA		NA	NA	NA	NA	NA	NA		NA	NA	NA	NA	NA
5S_rRNA/ENSRNA049493478	ENSRNA049493478	5S ribosomal RNA	rRNA	5:12825230-12825348:-1	119	0	NA	NA	NA	NA	NA	NA	NA	NA	unknown or unavailable	unknown or unavailable	unknown or unavailable	NA	NA	NA	NA	NA	NA	NA	NA	NA	NA	NA	NA	NA	NA	NA	NA	NA	NA	NA		NA	NA	NA	NA	NA	NA		NA	NA	NA	NA	NA
5S_rRNA/ENSRNA049493479	ENSRNA049493479	5S ribosomal RNA	rRNA	5:12865950-12866068:-1	119	0	NA	NA	NA	NA	NA	NA	NA	NA	unknown or unavailable	unknown or unavailable	unknown or unavailable	NA	NA	NA	NA	NA	NA	NA	NA	NA	NA	NA	NA	NA	NA	NA	NA	NA	NA	NA		NA	NA	NA	NA	NA	NA		NA	NA	NA	NA	NA
5S_rRNA/ENSRNA049493480	ENSRNA049493480	5S ribosomal RNA	rRNA	5:12823231-12823349:-1	119	0	NA	NA	NA	NA	NA	NA	NA	NA	unknown or unavailable	unknown or unavailable	unknown or unavailable	NA	NA	NA	NA	NA	NA	NA	NA	NA	NA	NA	NA	NA	NA	NA	NA	NA	NA	NA		NA	NA	NA	NA	NA	NA		NA	NA	NA	NA	NA
5S_rRNA/ENSRNA049493482	ENSRNA049493482	5S ribosomal RNA	rRNA	5:12866948-12867066:-1	119	0	NA	NA	NA	NA	NA	NA	NA	NA	unknown or unavailable	unknown or unavailable	unknown or unavailable	NA	NA	NA	NA	NA	NA	NA	NA	NA	NA	NA	NA	NA	NA	NA	NA	NA	NA	NA		NA	NA	NA	NA	NA	NA		NA	NA	NA	NA	NA
5S_rRNA/ENSRNA049493483	ENSRNA049493483	5S ribosomal RNA	rRNA	5:12824229-12824347:-1	119	0	NA	NA	NA	NA	NA	NA	NA	NA	unknown or unavailable	unknown or unavailable	unknown or unavailable	NA	NA	NA	NA	NA	NA	NA	NA	NA	NA	NA	NA	NA	NA	NA	NA	NA	NA	NA		NA	NA	NA	NA	NA	NA		NA	NA	NA	NA	NA
5S_rRNA/ENSRNA049493485	ENSRNA049493485	5S ribosomal RNA	rRNA	5:12851254-12851372:-1	119	0	NA	NA	NA	NA	NA	NA	NA	NA	unknown or unavailable	unknown or unavailable	unknown or unavailable	NA	NA	NA	NA	NA	NA	NA	NA	NA	NA	NA	NA	NA	NA	NA	NA	NA	NA	NA		NA	NA	NA	NA	NA	NA		NA	NA	NA	NA	NA
5S_rRNA/ENSRNA049493487	ENSRNA049493487	5S ribosomal RNA	rRNA	5:12809285-12809403:-1	119	0	NA	NA	NA	NA	NA	NA	NA	NA	unknown or unavailable	unknown or unavailable	unknown or unavailable	NA	NA	NA	NA	NA	NA	NA	NA	NA	NA	NA	NA	NA	NA	NA	NA	NA	NA	NA		NA	NA	NA	NA	NA	NA		NA	NA	NA	NA	NA
5S_rRNA/ENSRNA049493490	ENSRNA049493490	5S ribosomal RNA	rRNA	5:11186805-11186923:1	119	0	NA	NA	NA	NA	NA	NA	NA	NA	unknown or unavailable	unknown or unavailable	unknown or unavailable	NA	NA	NA	NA	NA	NA	NA	NA	NA	NA	NA	NA	NA	NA	NA	NA	NA	NA	NA		NA	NA	NA	NA	NA	NA		NA	NA	NA	NA	NA
5S_rRNA/ENSRNA049493493	ENSRNA049493493	5S ribosomal RNA	rRNA	5:11185298-11185416:1	119	0	NA	NA	NA	NA	NA	NA	NA	NA	unknown or unavailable	unknown or unavailable	unknown or unavailable	NA	NA	NA	NA	NA	NA	NA	NA	NA	NA	NA	NA	NA	NA	NA	NA	NA	NA	NA		NA	NA	NA	NA	NA	NA		NA	NA	NA	NA	NA
5S_rRNA/ENSRNA049493495	ENSRNA049493495	5S ribosomal RNA	rRNA	5:12857727-12857845:-1	119	0	NA	NA	NA	NA	NA	NA	NA	NA	unknown or unavailable	unknown or unavailable	unknown or unavailable	NA	NA	NA	NA	NA	NA	NA	NA	NA	NA	NA	NA	NA	NA	NA	NA	NA	NA	NA		NA	NA	NA	NA	NA	NA		NA	NA	NA	NA	NA
5S_rRNA/ENSRNA049493496	ENSRNA049493496	5S ribosomal RNA	rRNA	5:12815008-12815126:-1	119	0	NA	NA	NA	NA	NA	NA	NA	NA	unknown or unavailable	unknown or unavailable	unknown or unavailable	NA	NA	NA	NA	NA	NA	NA	NA	NA	NA	NA	NA	NA	NA	NA	NA	NA	NA	NA		NA	NA	NA	NA	NA	NA		NA	NA	NA	NA	NA
5S_rRNA/ENSRNA049493497	ENSRNA049493497	5S ribosomal RNA	rRNA	5:11188815-11188933:1	119	0	NA	NA	NA	NA	NA	NA	NA	NA	unknown or unavailable	unknown or unavailable	unknown or unavailable	NA	NA	NA	NA	NA	NA	NA	NA	NA	NA	NA	NA	NA	NA	NA	NA	NA	NA	NA		NA	NA	NA	NA	NA	NA		NA	NA	NA	NA	NA
5S_rRNA/ENSRNA049493499	ENSRNA049493499	5S ribosomal RNA	rRNA	5:12868695-12868813:-1	119	0	NA	NA	NA	NA	NA	NA	NA	NA	unknown or unavailable	unknown or unavailable	unknown or unavailable	NA	NA	NA	NA	NA	NA	NA	NA	NA	NA	NA	NA	NA	NA	NA	NA	NA	NA	NA		NA	NA	NA	NA	NA	NA		NA	NA	NA	NA	NA
5S_rRNA/ENSRNA049493501	ENSRNA049493501	5S ribosomal RNA	rRNA	5:12825976-12826094:-1	119	0	NA	NA	NA	NA	NA	NA	NA	NA	unknown or unavailable	unknown or unavailable	unknown or unavailable	NA	NA	NA	NA	NA	NA	NA	NA	NA	NA	NA	NA	NA	NA	NA	NA	NA	NA	NA		NA	NA	NA	NA	NA	NA		NA	NA	NA	NA	NA
5S_rRNA/ENSRNA049493502	ENSRNA049493502	5S ribosomal RNA	rRNA	5:12861715-12861833:-1	119	0	NA	NA	NA	NA	NA	NA	NA	NA	unknown or unavailable	unknown or unavailable	unknown or unavailable	NA	NA	NA	NA	NA	NA	NA	NA	NA	NA	NA	NA	NA	NA	NA	NA	NA	NA	NA		NA	NA	NA	NA	NA	NA		NA	NA	NA	NA	NA
5S_rRNA/ENSRNA049493503	ENSRNA049493503	5S ribosomal RNA	rRNA	5:12818996-12819114:-1	119	0	NA	NA	NA	NA	NA	NA	NA	NA	unknown or unavailable	unknown or unavailable	unknown or unavailable	NA	NA	NA	NA	NA	NA	NA	NA	NA	NA	NA	NA	NA	NA	NA	NA	NA	NA	NA		NA	NA	NA	NA	NA	NA		NA	NA	NA	NA	NA
5S_rRNA/ENSRNA049493506	ENSRNA049493506	5S ribosomal RNA	rRNA	5:11187809-11187927:1	119	0	NA	NA	NA	NA	NA	NA	NA	NA	unknown or unavailable	unknown or unavailable	unknown or unavailable	NA	NA	NA	NA	NA	NA	NA	NA	NA	NA	NA	NA	NA	NA	NA	NA	NA	NA	NA		NA	NA	NA	NA	NA	NA		NA	NA	NA	NA	NA
5S_rRNA/ENSRNA049493508	ENSRNA049493508	5S ribosomal RNA	rRNA	5:11187307-11187425:1	119	0	NA	NA	NA	NA	NA	NA	NA	NA	unknown or unavailable	unknown or unavailable	unknown or unavailable	NA	NA	NA	NA	NA	NA	NA	NA	NA	NA	NA	NA	NA	NA	NA	NA	NA	NA	NA		NA	NA	NA	NA	NA	NA		NA	NA	NA	NA	NA
5S_rRNA/ENSRNA049493510	ENSRNA049493510	5S ribosomal RNA	rRNA	5:12852750-12852868:-1	119	0	NA	NA	NA	NA	NA	NA	NA	NA	unknown or unavailable	unknown or unavailable	unknown or unavailable	NA	NA	NA	NA	NA	NA	NA	NA	NA	NA	NA	NA	NA	NA	NA	NA	NA	NA	NA		NA	NA	NA	NA	NA	NA		NA	NA	NA	NA	NA
5S_rRNA/ENSRNA049493512	ENSRNA049493512	5S ribosomal RNA	rRNA	5:12810781-12810899:-1	119	0	NA	NA	NA	NA	NA	NA	NA	NA	unknown or unavailable	unknown or unavailable	unknown or unavailable	NA	NA	NA	NA	NA	NA	NA	NA	NA	NA	NA	NA	NA	NA	NA	NA	NA	NA	NA		NA	NA	NA	NA	NA	NA		NA	NA	NA	NA	NA
5S_rRNA/ENSRNA049493513	ENSRNA049493513	5S ribosomal RNA	rRNA	5:11188313-11188431:1	119	0	NA	NA	NA	NA	NA	NA	NA	NA	unknown or unavailable	unknown or unavailable	unknown or unavailable	NA	NA	NA	NA	NA	NA	NA	NA	NA	NA	NA	NA	NA	NA	NA	NA	NA	NA	NA		NA	NA	NA	NA	NA	NA		NA	NA	NA	NA	NA
5S_rRNA/ENSRNA049493519	ENSRNA049493519	5S ribosomal RNA	rRNA	5:11184796-11184914:1	119	0	NA	NA	NA	NA	NA	NA	NA	NA	unknown or unavailable	unknown or unavailable	unknown or unavailable	NA	NA	NA	NA	NA	NA	NA	NA	NA	NA	NA	NA	NA	NA	NA	NA	NA	NA	NA		NA	NA	NA	NA	NA	NA		NA	NA	NA	NA	NA
5S_rRNA/ENSRNA049493520	ENSRNA049493520	5S ribosomal RNA	rRNA	5:11186302-11186420:1	119	0	NA	NA	NA	NA	NA	NA	NA	NA	unknown or unavailable	unknown or unavailable	unknown or unavailable	NA	NA	NA	NA	NA	NA	NA	NA	NA	NA	NA	NA	NA	NA	NA	NA	NA	NA	NA		NA	NA	NA	NA	NA	NA		NA	NA	NA	NA	NA
5S_rRNA/ENSRNA049493522	ENSRNA049493522	5S ribosomal RNA	rRNA	5:11185800-11185918:1	119	0	NA	NA	NA	NA	NA	NA	NA	NA	unknown or unavailable	unknown or unavailable	unknown or unavailable	NA	NA	NA	NA	NA	NA	NA	NA	NA	NA	NA	NA	NA	NA	NA	NA	NA	NA	NA		NA	NA	NA	NA	NA	NA		NA	NA	NA	NA	NA
5S_rRNA/ENSRNA049493770	ENSRNA049493770	5S ribosomal RNA	rRNA	4:3056695-3056782:1	88	0	NA	NA	NA	NA	NA	NA	NA	NA	unknown or unavailable	unknown or unavailable	unknown or unavailable	NA	NA	NA	NA	NA	NA	NA	NA	NA	NA	NA	NA	NA	NA	NA	NA	NA	NA	NA		NA	NA	NA	NA	NA	NA		NA	NA	NA	NA	NA
5S_rRNA/ENSRNA049493850	ENSRNA049493850	5S ribosomal RNA	rRNA	4:3054703-3054821:1	119	0	NA	NA	NA	NA	NA	NA	NA	NA	unknown or unavailable	unknown or unavailable	unknown or unavailable	NA	NA	NA	NA	NA	NA	NA	NA	NA	NA	NA	NA	NA	NA	NA	NA	NA	NA	NA		NA	NA	NA	NA	NA	NA		NA	NA	NA	NA	NA
5S_rRNA/ENSRNA049493852	ENSRNA049493852	5S ribosomal RNA	rRNA	4:3055201-3055319:1	119	0	NA	NA	NA	NA	NA	NA	NA	NA	unknown or unavailable	unknown or unavailable	unknown or unavailable	NA	NA	NA	NA	NA	NA	NA	NA	NA	NA	NA	NA	NA	NA	NA	NA	NA	NA	NA		NA	NA	NA	NA	NA	NA		NA	NA	NA	NA	NA
5S_rRNA/ENSRNA049493854	ENSRNA049493854	5S ribosomal RNA	rRNA	4:3057162-3057280:1	119	0	NA	NA	NA	NA	NA	NA	NA	NA	unknown or unavailable	unknown or unavailable	unknown or unavailable	NA	NA	NA	NA	NA	NA	NA	NA	NA	NA	NA	NA	NA	NA	NA	NA	NA	NA	NA		NA	NA	NA	NA	NA	NA		NA	NA	NA	NA	NA
5S_rRNA/ENSRNA049493858	ENSRNA049493858	5S ribosomal RNA	rRNA	4:3057660-3057778:1	119	0	NA	NA	NA	NA	NA	NA	NA	NA	unknown or unavailable	unknown or unavailable	unknown or unavailable	NA	NA	NA	NA	NA	NA	NA	NA	NA	NA	NA	NA	NA	NA	NA	NA	NA	NA	NA		NA	NA	NA	NA	NA	NA		NA	NA	NA	NA	NA
5S_rRNA/ENSRNA049493860	ENSRNA049493860	5S ribosomal RNA	rRNA	4:3058656-3058774:1	119	0	NA	NA	NA	NA	NA	NA	NA	NA	unknown or unavailable	unknown or unavailable	unknown or unavailable	NA	NA	NA	NA	NA	NA	NA	NA	NA	NA	NA	NA	NA	NA	NA	NA	NA	NA	NA		NA	NA	NA	NA	NA	NA		NA	NA	NA	NA	NA
5S_rRNA/ENSRNA049493862	ENSRNA049493862	5S ribosomal RNA	rRNA	4:3059154-3059272:1	119	0	NA	NA	NA	NA	NA	NA	NA	NA	unknown or unavailable	unknown or unavailable	unknown or unavailable	NA	NA	NA	NA	NA	NA	NA	NA	NA	NA	NA	NA	NA	NA	NA	NA	NA	NA	NA		NA	NA	NA	NA	NA	NA		NA	NA	NA	NA	NA
5S_rRNA/ENSRNA049493864	ENSRNA049493864	5S ribosomal RNA	rRNA	4:3059652-3059770:1	119	0	NA	NA	NA	NA	NA	NA	NA	NA	unknown or unavailable	unknown or unavailable	unknown or unavailable	NA	NA	NA	NA	NA	NA	NA	NA	NA	NA	NA	NA	NA	NA	NA	NA	NA	NA	NA		NA	NA	NA	NA	NA	NA		NA	NA	NA	NA	NA
5S_rRNA/ENSRNA049493867	ENSRNA049493867	5S ribosomal RNA	rRNA	4:3060150-3060268:1	119	0	NA	NA	NA	NA	NA	NA	NA	NA	unknown or unavailable	unknown or unavailable	unknown or unavailable	NA	NA	NA	NA	NA	NA	NA	NA	NA	NA	NA	NA	NA	NA	NA	NA	NA	NA	NA		NA	NA	NA	NA	NA	NA		NA	NA	NA	NA	NA
5S_rRNA/ENSRNA049493870	ENSRNA049493870	5S ribosomal RNA	rRNA	4:3060648-3060766:1	119	0	NA	NA	NA	NA	NA	NA	NA	NA	unknown or unavailable	unknown or unavailable	unknown or unavailable	NA	NA	NA	NA	NA	NA	NA	NA	NA	NA	NA	NA	NA	NA	NA	NA	NA	NA	NA		NA	NA	NA	NA	NA	NA		NA	NA	NA	NA	NA
5S_rRNA/ENSRNA049493874	ENSRNA049493874	5S ribosomal RNA	rRNA	4:3058158-3058276:1	119	0	NA	NA	NA	NA	NA	NA	NA	NA	unknown or unavailable	unknown or unavailable	unknown or unavailable	NA	NA	NA	NA	NA	NA	NA	NA	NA	NA	NA	NA	NA	NA	NA	NA	NA	NA	NA		NA	NA	NA	NA	NA	NA		NA	NA	NA	NA	NA
5S_rRNA/ENSRNA049493877	ENSRNA049493877	5S ribosomal RNA	rRNA	4:3055699-3055817:1	119	0	NA	NA	NA	NA	NA	NA	NA	NA	unknown or unavailable	unknown or unavailable	unknown or unavailable	NA	NA	NA	NA	NA	NA	NA	NA	NA	NA	NA	NA	NA	NA	NA	NA	NA	NA	NA		NA	NA	NA	NA	NA	NA		NA	NA	NA	NA	NA
5S_rRNA/ENSRNA049493880	ENSRNA049493880	5S ribosomal RNA	rRNA	4:3061146-3061264:1	119	0	NA	NA	NA	NA	NA	NA	NA	NA	unknown or unavailable	unknown or unavailable	unknown or unavailable	NA	NA	NA	NA	NA	NA	NA	NA	NA	NA	NA	NA	NA	NA	NA	NA	NA	NA	NA		NA	NA	NA	NA	NA	NA		NA	NA	NA	NA	NA
5S_rRNA/ENSRNA049493883	ENSRNA049493883	5S ribosomal RNA	rRNA	4:3056197-3056315:1	119	0	NA	NA	NA	NA	NA	NA	NA	NA	unknown or unavailable	unknown or unavailable	unknown or unavailable	NA	NA	NA	NA	NA	NA	NA	NA	NA	NA	NA	NA	NA	NA	NA	NA	NA	NA	NA		NA	NA	NA	NA	NA	NA		NA	NA	NA	NA	NA
5S_rRNA/ENSRNA049493915	ENSRNA049493915	5S ribosomal RNA	rRNA	3:13710981-13711086:-1	106	0	NA	NA	NA	NA	NA	NA	NA	NA	unknown or unavailable	unknown or unavailable	unknown or unavailable	NA	NA	NA	NA	NA	NA	NA	NA	NA	NA	NA	NA	NA	NA	NA	NA	NA	NA	NA		NA	NA	NA	NA	NA	NA		NA	NA	NA	NA	NA
5S_rRNA/ENSRNA049493917	ENSRNA049493917	5S ribosomal RNA	rRNA	3:13856877-13856995:1	119	0	NA	NA	NA	NA	NA	NA	NA	NA	unknown or unavailable	unknown or unavailable	unknown or unavailable	NA	NA	NA	NA	NA	NA	NA	NA	NA	NA	NA	NA	NA	NA	NA	NA	NA	NA	NA		NA	NA	NA	NA	NA	NA		NA	NA	NA	NA	NA
5S_rRNA/ENSRNA049493919	ENSRNA049493919	5S ribosomal RNA	rRNA	3:13763370-13763487:-1	118	0	NA	NA	NA	NA	NA	NA	NA	NA	unknown or unavailable	unknown or unavailable	unknown or unavailable	NA	NA	NA	NA	NA	NA	NA	NA	NA	NA	NA	NA	NA	NA	NA	NA	NA	NA	NA		NA	NA	NA	NA	NA	NA		NA	NA	NA	NA	NA
5S_rRNA/ENSRNA049493920	ENSRNA049493920	5S ribosomal RNA	rRNA	3:13759913-13760030:-1	118	0	NA	NA	NA	NA	NA	NA	NA	NA	unknown or unavailable	unknown or unavailable	unknown or unavailable	NA	NA	NA	NA	NA	NA	NA	NA	NA	NA	NA	NA	NA	NA	NA	NA	NA	NA	NA		NA	NA	NA	NA	NA	NA		NA	NA	NA	NA	NA
5S_rRNA/ENSRNA049493921	ENSRNA049493921	5S ribosomal RNA	rRNA	3:13683858-13683976:1	119	0	NA	NA	NA	NA	NA	NA	NA	NA	unknown or unavailable	unknown or unavailable	unknown or unavailable	NA	NA	NA	NA	NA	NA	NA	NA	NA	NA	NA	NA	NA	NA	NA	NA	NA	NA	NA		NA	NA	NA	NA	NA	NA		NA	NA	NA	NA	NA
5S_rRNA/ENSRNA049493922	ENSRNA049493922	5S ribosomal RNA	rRNA	3:13733337-13733455:-1	119	0	NA	NA	NA	NA	NA	NA	NA	NA	unknown or unavailable	unknown or unavailable	unknown or unavailable	NA	NA	NA	NA	NA	NA	NA	NA	NA	NA	NA	NA	NA	NA	NA	NA	NA	NA	NA		NA	NA	NA	NA	NA	NA		NA	NA	NA	NA	NA
5S_rRNA/ENSRNA049493924	ENSRNA049493924	5S ribosomal RNA	rRNA	3:13747161-13747279:-1	119	0	NA	NA	NA	NA	NA	NA	NA	NA	unknown or unavailable	unknown or unavailable	unknown or unavailable	NA	NA	NA	NA	NA	NA	NA	NA	NA	NA	NA	NA	NA	NA	NA	NA	NA	NA	NA		NA	NA	NA	NA	NA	NA		NA	NA	NA	NA	NA
5S_rRNA/ENSRNA049493926	ENSRNA049493926	5S ribosomal RNA	rRNA	3:13777265-13777383:-1	119	0	NA	NA	NA	NA	NA	NA	NA	NA	unknown or unavailable	unknown or unavailable	unknown or unavailable	NA	NA	NA	NA	NA	NA	NA	NA	NA	NA	NA	NA	NA	NA	NA	NA	NA	NA	NA		NA	NA	NA	NA	NA	NA		NA	NA	NA	NA	NA
5S_rRNA/ENSRNA049493929	ENSRNA049493929	5S ribosomal RNA	rRNA	3:13799023-13799141:-1	119	0	NA	NA	NA	NA	NA	NA	NA	NA	unknown or unavailable	unknown or unavailable	unknown or unavailable	NA	NA	NA	NA	NA	NA	NA	NA	NA	NA	NA	NA	NA	NA	NA	NA	NA	NA	NA		NA	NA	NA	NA	NA	NA		NA	NA	NA	NA	NA
5S_rRNA/ENSRNA049493931	ENSRNA049493931	5S ribosomal RNA	rRNA	3:13755422-13755540:-1	119	0	NA	NA	NA	NA	NA	NA	NA	NA	unknown or unavailable	unknown or unavailable	unknown or unavailable	NA	NA	NA	NA	NA	NA	NA	NA	NA	NA	NA	NA	NA	NA	NA	NA	NA	NA	NA		NA	NA	NA	NA	NA	NA		NA	NA	NA	NA	NA
5S_rRNA/ENSRNA049493933	ENSRNA049493933	5S ribosomal RNA	rRNA	3:13685426-13685544:1	119	0	NA	NA	NA	NA	NA	NA	NA	NA	unknown or unavailable	unknown or unavailable	unknown or unavailable	NA	NA	NA	NA	NA	NA	NA	NA	NA	NA	NA	NA	NA	NA	NA	NA	NA	NA	NA		NA	NA	NA	NA	NA	NA		NA	NA	NA	NA	NA
5S_rRNA/ENSRNA049493934	ENSRNA049493934	5S ribosomal RNA	rRNA	3:14191171-14191289:-1	119	0	NA	NA	NA	NA	NA	NA	NA	NA	unknown or unavailable	unknown or unavailable	unknown or unavailable	NA	NA	NA	NA	NA	NA	NA	NA	NA	NA	NA	NA	NA	NA	NA	NA	NA	NA	NA		NA	NA	NA	NA	NA	NA		NA	NA	NA	NA	NA
5S_rRNA/ENSRNA049493935	ENSRNA049493935	5S ribosomal RNA	rRNA	3:14188295-14188413:-1	119	0	NA	NA	NA	NA	NA	NA	NA	NA	unknown or unavailable	unknown or unavailable	unknown or unavailable	NA	NA	NA	NA	NA	NA	NA	NA	NA	NA	NA	NA	NA	NA	NA	NA	NA	NA	NA		NA	NA	NA	NA	NA	NA		NA	NA	NA	NA	NA
5S_rRNA/ENSRNA049493936	ENSRNA049493936	5S ribosomal RNA	rRNA	3:13722078-13722196:-1	119	0	NA	NA	NA	NA	NA	NA	NA	NA	unknown or unavailable	unknown or unavailable	unknown or unavailable	NA	NA	NA	NA	NA	NA	NA	NA	NA	NA	NA	NA	NA	NA	NA	NA	NA	NA	NA		NA	NA	NA	NA	NA	NA		NA	NA	NA	NA	NA
5S_rRNA/ENSRNA049493938	ENSRNA049493938	5S ribosomal RNA	rRNA	3:13793577-13793695:-1	119	0	NA	NA	NA	NA	NA	NA	NA	NA	unknown or unavailable	unknown or unavailable	unknown or unavailable	NA	NA	NA	NA	NA	NA	NA	NA	NA	NA	NA	NA	NA	NA	NA	NA	NA	NA	NA		NA	NA	NA	NA	NA	NA		NA	NA	NA	NA	NA
5S_rRNA/ENSRNA049493939	ENSRNA049493939	5S ribosomal RNA	rRNA	3:13773234-13773352:-1	119	0	NA	NA	NA	NA	NA	NA	NA	NA	unknown or unavailable	unknown or unavailable	unknown or unavailable	NA	NA	NA	NA	NA	NA	NA	NA	NA	NA	NA	NA	NA	NA	NA	NA	NA	NA	NA		NA	NA	NA	NA	NA	NA		NA	NA	NA	NA	NA
5S_rRNA/ENSRNA049493940	ENSRNA049493940	5S ribosomal RNA	rRNA	3:13768694-13768812:-1	119	0	NA	NA	NA	NA	NA	NA	NA	NA	unknown or unavailable	unknown or unavailable	unknown or unavailable	NA	NA	NA	NA	NA	NA	NA	NA	NA	NA	NA	NA	NA	NA	NA	NA	NA	NA	NA		NA	NA	NA	NA	NA	NA		NA	NA	NA	NA	NA
5S_rRNA/ENSRNA049493942	ENSRNA049493942	5S ribosomal RNA	rRNA	3:13730846-13730964:-1	119	0	NA	NA	NA	NA	NA	NA	NA	NA	unknown or unavailable	unknown or unavailable	unknown or unavailable	NA	NA	NA	NA	NA	NA	NA	NA	NA	NA	NA	NA	NA	NA	NA	NA	NA	NA	NA		NA	NA	NA	NA	NA	NA		NA	NA	NA	NA	NA
5S_rRNA/ENSRNA049493943	ENSRNA049493943	5S ribosomal RNA	rRNA	3:13731839-13731957:-1	119	0	NA	NA	NA	NA	NA	NA	NA	NA	unknown or unavailable	unknown or unavailable	unknown or unavailable	NA	NA	NA	NA	NA	NA	NA	NA	NA	NA	NA	NA	NA	NA	NA	NA	NA	NA	NA		NA	NA	NA	NA	NA	NA		NA	NA	NA	NA	NA
5S_rRNA/ENSRNA049493944	ENSRNA049493944	5S ribosomal RNA	rRNA	3:13729347-13729465:-1	119	0	NA	NA	NA	NA	NA	NA	NA	NA	unknown or unavailable	unknown or unavailable	unknown or unavailable	NA	NA	NA	NA	NA	NA	NA	NA	NA	NA	NA	NA	NA	NA	NA	NA	NA	NA	NA		NA	NA	NA	NA	NA	NA		NA	NA	NA	NA	NA
5S_rRNA/ENSRNA049493946	ENSRNA049493946	5S ribosomal RNA	rRNA	3:13688334-13688452:-1	119	0	NA	NA	NA	NA	NA	NA	NA	NA	unknown or unavailable	unknown or unavailable	unknown or unavailable	NA	NA	NA	NA	NA	NA	NA	NA	NA	NA	NA	NA	NA	NA	NA	NA	NA	NA	NA		NA	NA	NA	NA	NA	NA		NA	NA	NA	NA	NA
5S_rRNA/ENSRNA049493948	ENSRNA049493948	5S ribosomal RNA	rRNA	3:13756990-13757108:-1	119	0	NA	NA	NA	NA	NA	NA	NA	NA	unknown or unavailable	unknown or unavailable	unknown or unavailable	NA	NA	NA	NA	NA	NA	NA	NA	NA	NA	NA	NA	NA	NA	NA	NA	NA	NA	NA		NA	NA	NA	NA	NA	NA		NA	NA	NA	NA	NA
5S_rRNA/ENSRNA049493950	ENSRNA049493950	5S ribosomal RNA	rRNA	3:13735925-13736043:-1	119	0	NA	NA	NA	NA	NA	NA	NA	NA	unknown or unavailable	unknown or unavailable	unknown or unavailable	NA	NA	NA	NA	NA	NA	NA	NA	NA	NA	NA	NA	NA	NA	NA	NA	NA	NA	NA		NA	NA	NA	NA	NA	NA		NA	NA	NA	NA	NA
5S_rRNA/ENSRNA049493951	ENSRNA049493951	5S ribosomal RNA	rRNA	3:14222716-14222831:-1	116	0	NA	NA	NA	NA	NA	NA	NA	NA	unknown or unavailable	unknown or unavailable	unknown or unavailable	NA	NA	NA	NA	NA	NA	NA	NA	NA	NA	NA	NA	NA	NA	NA	NA	NA	NA	NA		NA	NA	NA	NA	NA	NA		NA	NA	NA	NA	NA
5S_rRNA/ENSRNA049493952	ENSRNA049493952	5S ribosomal RNA	rRNA	3:14220692-14220807:-1	116	0	NA	NA	NA	NA	NA	NA	NA	NA	unknown or unavailable	unknown or unavailable	unknown or unavailable	NA	NA	NA	NA	NA	NA	NA	NA	NA	NA	NA	NA	NA	NA	NA	NA	NA	NA	NA		NA	NA	NA	NA	NA	NA		NA	NA	NA	NA	NA
5S_rRNA/ENSRNA049493953	ENSRNA049493953	5S ribosomal RNA	rRNA	3:14215678-14215790:-1	113	0	NA	NA	NA	NA	NA	NA	NA	NA	unknown or unavailable	unknown or unavailable	unknown or unavailable	NA	NA	NA	NA	NA	NA	NA	NA	NA	NA	NA	NA	NA	NA	NA	NA	NA	NA	NA		NA	NA	NA	NA	NA	NA		NA	NA	NA	NA	NA
5S_rRNA/ENSRNA049493954	ENSRNA049493954	5S ribosomal RNA	rRNA	3:13795035-13795153:-1	119	0	NA	NA	NA	NA	NA	NA	NA	NA	unknown or unavailable	unknown or unavailable	unknown or unavailable	NA	NA	NA	NA	NA	NA	NA	NA	NA	NA	NA	NA	NA	NA	NA	NA	NA	NA	NA		NA	NA	NA	NA	NA	NA		NA	NA	NA	NA	NA
5S_rRNA/ENSRNA049493955	ENSRNA049493955	5S ribosomal RNA	rRNA	3:13840682-13840800:1	119	0	NA	NA	NA	NA	NA	NA	NA	NA	unknown or unavailable	unknown or unavailable	unknown or unavailable	NA	NA	NA	NA	NA	NA	NA	NA	NA	NA	NA	NA	NA	NA	NA	NA	NA	NA	NA		NA	NA	NA	NA	NA	NA		NA	NA	NA	NA	NA
5S_rRNA/ENSRNA049493956	ENSRNA049493956	5S ribosomal RNA	rRNA	3:13766349-13766468:-1	120	0	NA	NA	NA	NA	NA	NA	NA	NA	unknown or unavailable	unknown or unavailable	unknown or unavailable	NA	NA	NA	NA	NA	NA	NA	NA	NA	NA	NA	NA	NA	NA	NA	NA	NA	NA	NA		NA	NA	NA	NA	NA	NA		NA	NA	NA	NA	NA
5S_rRNA/ENSRNA049493957	ENSRNA049493957	5S ribosomal RNA	rRNA	3:13846529-13846647:1	119	0	NA	NA	NA	NA	NA	NA	NA	NA	unknown or unavailable	unknown or unavailable	unknown or unavailable	NA	NA	NA	NA	NA	NA	NA	NA	NA	NA	NA	NA	NA	NA	NA	NA	NA	NA	NA		NA	NA	NA	NA	NA	NA		NA	NA	NA	NA	NA
5S_rRNA/ENSRNA049493958	ENSRNA049493958	5S ribosomal RNA	rRNA	3:13845011-13845129:1	119	0	NA	NA	NA	NA	NA	NA	NA	NA	unknown or unavailable	unknown or unavailable	unknown or unavailable	NA	NA	NA	NA	NA	NA	NA	NA	NA	NA	NA	NA	NA	NA	NA	NA	NA	NA	NA		NA	NA	NA	NA	NA	NA		NA	NA	NA	NA	NA
5S_rRNA/ENSRNA049493959	ENSRNA049493959	5S ribosomal RNA	rRNA	3:13689832-13689950:-1	119	0	NA	NA	NA	NA	NA	NA	NA	NA	unknown or unavailable	unknown or unavailable	unknown or unavailable	NA	NA	NA	NA	NA	NA	NA	NA	NA	NA	NA	NA	NA	NA	NA	NA	NA	NA	NA		NA	NA	NA	NA	NA	NA		NA	NA	NA	NA	NA
5S_rRNA/ENSRNA049493961	ENSRNA049493961	5S ribosomal RNA	rRNA	3:13761892-13762010:-1	119	0	NA	NA	NA	NA	NA	NA	NA	NA	unknown or unavailable	unknown or unavailable	unknown or unavailable	NA	NA	NA	NA	NA	NA	NA	NA	NA	NA	NA	NA	NA	NA	NA	NA	NA	NA	NA		NA	NA	NA	NA	NA	NA		NA	NA	NA	NA	NA
5S_rRNA/ENSRNA049493962	ENSRNA049493962	5S ribosomal RNA	rRNA	3:13673802-13673920:1	119	0	NA	NA	NA	NA	NA	NA	NA	NA	unknown or unavailable	unknown or unavailable	unknown or unavailable	NA	NA	NA	NA	NA	NA	NA	NA	NA	NA	NA	NA	NA	NA	NA	NA	NA	NA	NA		NA	NA	NA	NA	NA	NA		NA	NA	NA	NA	NA
5S_rRNA/ENSRNA049493963	ENSRNA049493963	5S ribosomal RNA	rRNA	3:13727849-13727967:-1	119	0	NA	NA	NA	NA	NA	NA	NA	NA	unknown or unavailable	unknown or unavailable	unknown or unavailable	NA	NA	NA	NA	NA	NA	NA	NA	NA	NA	NA	NA	NA	NA	NA	NA	NA	NA	NA		NA	NA	NA	NA	NA	NA		NA	NA	NA	NA	NA
5S_rRNA/ENSRNA049493964	ENSRNA049493964	5S ribosomal RNA	rRNA	3:13701235-13701353:-1	119	0	NA	NA	NA	NA	NA	NA	NA	NA	unknown or unavailable	unknown or unavailable	unknown or unavailable	NA	NA	NA	NA	NA	NA	NA	NA	NA	NA	NA	NA	NA	NA	NA	NA	NA	NA	NA		NA	NA	NA	NA	NA	NA		NA	NA	NA	NA	NA
5S_rRNA/ENSRNA049493965	ENSRNA049493965	5S ribosomal RNA	rRNA	3:13758922-13759040:-1	119	0	NA	NA	NA	NA	NA	NA	NA	NA	unknown or unavailable	unknown or unavailable	unknown or unavailable	NA	NA	NA	NA	NA	NA	NA	NA	NA	NA	NA	NA	NA	NA	NA	NA	NA	NA	NA		NA	NA	NA	NA	NA	NA		NA	NA	NA	NA	NA
5S_rRNA/ENSRNA049493966	ENSRNA049493966	5S ribosomal RNA	rRNA	3:13775248-13775366:-1	119	0	NA	NA	NA	NA	NA	NA	NA	NA	unknown or unavailable	unknown or unavailable	unknown or unavailable	NA	NA	NA	NA	NA	NA	NA	NA	NA	NA	NA	NA	NA	NA	NA	NA	NA	NA	NA		NA	NA	NA	NA	NA	NA		NA	NA	NA	NA	NA
5S_rRNA/ENSRNA049493967	ENSRNA049493967	5S ribosomal RNA	rRNA	3:14181929-14182047:1	119	0	NA	NA	NA	NA	NA	NA	NA	NA	unknown or unavailable	unknown or unavailable	unknown or unavailable	NA	NA	NA	NA	NA	NA	NA	NA	NA	NA	NA	NA	NA	NA	NA	NA	NA	NA	NA		NA	NA	NA	NA	NA	NA		NA	NA	NA	NA	NA
5S_rRNA/ENSRNA049493968	ENSRNA049493968	5S ribosomal RNA	rRNA	3:13758436-13758554:-1	119	0	NA	NA	NA	NA	NA	NA	NA	NA	unknown or unavailable	unknown or unavailable	unknown or unavailable	NA	NA	NA	NA	NA	NA	NA	NA	NA	NA	NA	NA	NA	NA	NA	NA	NA	NA	NA		NA	NA	NA	NA	NA	NA		NA	NA	NA	NA	NA
5S_rRNA/ENSRNA049493969	ENSRNA049493969	5S ribosomal RNA	rRNA	3:14172226-14172344:-1	119	0	NA	NA	NA	NA	NA	NA	NA	NA	unknown or unavailable	unknown or unavailable	unknown or unavailable	NA	NA	NA	NA	NA	NA	NA	NA	NA	NA	NA	NA	NA	NA	NA	NA	NA	NA	NA		NA	NA	NA	NA	NA	NA		NA	NA	NA	NA	NA
5S_rRNA/ENSRNA049493970	ENSRNA049493970	5S ribosomal RNA	rRNA	3:13792606-13792724:-1	119	0	NA	NA	NA	NA	NA	NA	NA	NA	unknown or unavailable	unknown or unavailable	unknown or unavailable	NA	NA	NA	NA	NA	NA	NA	NA	NA	NA	NA	NA	NA	NA	NA	NA	NA	NA	NA		NA	NA	NA	NA	NA	NA		NA	NA	NA	NA	NA
5S_rRNA/ENSRNA049493971	ENSRNA049493971	5S ribosomal RNA	rRNA	3:13840172-13840290:1	119	0	NA	NA	NA	NA	NA	NA	NA	NA	unknown or unavailable	unknown or unavailable	unknown or unavailable	NA	NA	NA	NA	NA	NA	NA	NA	NA	NA	NA	NA	NA	NA	NA	NA	NA	NA	NA		NA	NA	NA	NA	NA	NA		NA	NA	NA	NA	NA
5S_rRNA/ENSRNA049493973	ENSRNA049493973	5S ribosomal RNA	rRNA	3:13868075-13868193:1	119	0	NA	NA	NA	NA	NA	NA	NA	NA	unknown or unavailable	unknown or unavailable	unknown or unavailable	NA	NA	NA	NA	NA	NA	NA	NA	NA	NA	NA	NA	NA	NA	NA	NA	NA	NA	NA		NA	NA	NA	NA	NA	NA		NA	NA	NA	NA	NA
5S_rRNA/ENSRNA049493974	ENSRNA049493974	5S ribosomal RNA	rRNA	3:13844514-13844632:1	119	0	NA	NA	NA	NA	NA	NA	NA	NA	unknown or unavailable	unknown or unavailable	unknown or unavailable	NA	NA	NA	NA	NA	NA	NA	NA	NA	NA	NA	NA	NA	NA	NA	NA	NA	NA	NA		NA	NA	NA	NA	NA	NA		NA	NA	NA	NA	NA
5S_rRNA/ENSRNA049493975	ENSRNA049493975	5S ribosomal RNA	rRNA	3:14180936-14181054:1	119	0	NA	NA	NA	NA	NA	NA	NA	NA	unknown or unavailable	unknown or unavailable	unknown or unavailable	NA	NA	NA	NA	NA	NA	NA	NA	NA	NA	NA	NA	NA	NA	NA	NA	NA	NA	NA		NA	NA	NA	NA	NA	NA		NA	NA	NA	NA	NA
5S_rRNA/ENSRNA049493976	ENSRNA049493976	5S ribosomal RNA	rRNA	3:13715529-13715647:-1	119	0	NA	NA	NA	NA	NA	NA	NA	NA	unknown or unavailable	unknown or unavailable	unknown or unavailable	NA	NA	NA	NA	NA	NA	NA	NA	NA	NA	NA	NA	NA	NA	NA	NA	NA	NA	NA		NA	NA	NA	NA	NA	NA		NA	NA	NA	NA	NA
5S_rRNA/ENSRNA049493977	ENSRNA049493977	5S ribosomal RNA	rRNA	3:13724613-13724731:-1	119	0	NA	NA	NA	NA	NA	NA	NA	NA	unknown or unavailable	unknown or unavailable	unknown or unavailable	NA	NA	NA	NA	NA	NA	NA	NA	NA	NA	NA	NA	NA	NA	NA	NA	NA	NA	NA		NA	NA	NA	NA	NA	NA		NA	NA	NA	NA	NA
5S_rRNA/ENSRNA049493979	ENSRNA049493979	5S ribosomal RNA	rRNA	3:13865297-13865415:1	119	0	NA	NA	NA	NA	NA	NA	NA	NA	unknown or unavailable	unknown or unavailable	unknown or unavailable	NA	NA	NA	NA	NA	NA	NA	NA	NA	NA	NA	NA	NA	NA	NA	NA	NA	NA	NA		NA	NA	NA	NA	NA	NA		NA	NA	NA	NA	NA
5S_rRNA/ENSRNA049493980	ENSRNA049493980	5S ribosomal RNA	rRNA	3:13856373-13856491:1	119	0	NA	NA	NA	NA	NA	NA	NA	NA	unknown or unavailable	unknown or unavailable	unknown or unavailable	NA	NA	NA	NA	NA	NA	NA	NA	NA	NA	NA	NA	NA	NA	NA	NA	NA	NA	NA		NA	NA	NA	NA	NA	NA		NA	NA	NA	NA	NA
5S_rRNA/ENSRNA049493981	ENSRNA049493981	5S ribosomal RNA	rRNA	3:13756430-13756548:-1	119	0	NA	NA	NA	NA	NA	NA	NA	NA	unknown or unavailable	unknown or unavailable	unknown or unavailable	NA	NA	NA	NA	NA	NA	NA	NA	NA	NA	NA	NA	NA	NA	NA	NA	NA	NA	NA		NA	NA	NA	NA	NA	NA		NA	NA	NA	NA	NA
5S_rRNA/ENSRNA049493983	ENSRNA049493983	5S ribosomal RNA	rRNA	3:13684418-13684536:1	119	0	NA	NA	NA	NA	NA	NA	NA	NA	unknown or unavailable	unknown or unavailable	unknown or unavailable	NA	NA	NA	NA	NA	NA	NA	NA	NA	NA	NA	NA	NA	NA	NA	NA	NA	NA	NA		NA	NA	NA	NA	NA	NA		NA	NA	NA	NA	NA
5S_rRNA/ENSRNA049493984	ENSRNA049493984	5S ribosomal RNA	rRNA	3:13686798-13686916:-1	119	0	NA	NA	NA	NA	NA	NA	NA	NA	unknown or unavailable	unknown or unavailable	unknown or unavailable	NA	NA	NA	NA	NA	NA	NA	NA	NA	NA	NA	NA	NA	NA	NA	NA	NA	NA	NA		NA	NA	NA	NA	NA	NA		NA	NA	NA	NA	NA
5S_rRNA/ENSRNA049493985	ENSRNA049493985	5S ribosomal RNA	rRNA	3:13720558-13720676:-1	119	0	NA	NA	NA	NA	NA	NA	NA	NA	unknown or unavailable	unknown or unavailable	unknown or unavailable	NA	NA	NA	NA	NA	NA	NA	NA	NA	NA	NA	NA	NA	NA	NA	NA	NA	NA	NA		NA	NA	NA	NA	NA	NA		NA	NA	NA	NA	NA
5S_rRNA/ENSRNA049493986	ENSRNA049493986	5S ribosomal RNA	rRNA	3:13719044-13719162:-1	119	0	NA	NA	NA	NA	NA	NA	NA	NA	unknown or unavailable	unknown or unavailable	unknown or unavailable	NA	NA	NA	NA	NA	NA	NA	NA	NA	NA	NA	NA	NA	NA	NA	NA	NA	NA	NA		NA	NA	NA	NA	NA	NA		NA	NA	NA	NA	NA
5S_rRNA/ENSRNA049493987	ENSRNA049493987	5S ribosomal RNA	rRNA	3:13717043-13717161:-1	119	0	NA	NA	NA	NA	NA	NA	NA	NA	unknown or unavailable	unknown or unavailable	unknown or unavailable	NA	NA	NA	NA	NA	NA	NA	NA	NA	NA	NA	NA	NA	NA	NA	NA	NA	NA	NA		NA	NA	NA	NA	NA	NA		NA	NA	NA	NA	NA
5S_rRNA/ENSRNA049493988	ENSRNA049493988	5S ribosomal RNA	rRNA	3:13792120-13792238:-1	119	0	NA	NA	NA	NA	NA	NA	NA	NA	unknown or unavailable	unknown or unavailable	unknown or unavailable	NA	NA	NA	NA	NA	NA	NA	NA	NA	NA	NA	NA	NA	NA	NA	NA	NA	NA	NA		NA	NA	NA	NA	NA	NA		NA	NA	NA	NA	NA
5S_rRNA/ENSRNA049493989	ENSRNA049493989	5S ribosomal RNA	rRNA	3:13749146-13749264:-1	119	0	NA	NA	NA	NA	NA	NA	NA	NA	unknown or unavailable	unknown or unavailable	unknown or unavailable	NA	NA	NA	NA	NA	NA	NA	NA	NA	NA	NA	NA	NA	NA	NA	NA	NA	NA	NA		NA	NA	NA	NA	NA	NA		NA	NA	NA	NA	NA
5S_rRNA/ENSRNA049493990	ENSRNA049493990	5S ribosomal RNA	rRNA	3:13769700-13769818:-1	119	0	NA	NA	NA	NA	NA	NA	NA	NA	unknown or unavailable	unknown or unavailable	unknown or unavailable	NA	NA	NA	NA	NA	NA	NA	NA	NA	NA	NA	NA	NA	NA	NA	NA	NA	NA	NA		NA	NA	NA	NA	NA	NA		NA	NA	NA	NA	NA
5S_rRNA/ENSRNA049493991	ENSRNA049493991	5S ribosomal RNA	rRNA	3:13812970-13813088:1	119	0	NA	NA	NA	NA	NA	NA	NA	NA	unknown or unavailable	unknown or unavailable	unknown or unavailable	NA	NA	NA	NA	NA	NA	NA	NA	NA	NA	NA	NA	NA	NA	NA	NA	NA	NA	NA		NA	NA	NA	NA	NA	NA		NA	NA	NA	NA	NA
5S_rRNA/ENSRNA049493992	ENSRNA049493992	5S ribosomal RNA	rRNA	3:14216180-14216298:-1	119	0	NA	NA	NA	NA	NA	NA	NA	NA	unknown or unavailable	unknown or unavailable	unknown or unavailable	NA	NA	NA	NA	NA	NA	NA	NA	NA	NA	NA	NA	NA	NA	NA	NA	NA	NA	NA		NA	NA	NA	NA	NA	NA		NA	NA	NA	NA	NA
5S_rRNA/ENSRNA049493994	ENSRNA049493994	5S ribosomal RNA	rRNA	3:14208809-14208927:-1	119	0	NA	NA	NA	NA	NA	NA	NA	NA	unknown or unavailable	unknown or unavailable	unknown or unavailable	NA	NA	NA	NA	NA	NA	NA	NA	NA	NA	NA	NA	NA	NA	NA	NA	NA	NA	NA		NA	NA	NA	NA	NA	NA		NA	NA	NA	NA	NA
5S_rRNA/ENSRNA049493997	ENSRNA049493997	5S ribosomal RNA	rRNA	3:14210606-14210724:-1	119	0	NA	NA	NA	NA	NA	NA	NA	NA	unknown or unavailable	unknown or unavailable	unknown or unavailable	NA	NA	NA	NA	NA	NA	NA	NA	NA	NA	NA	NA	NA	NA	NA	NA	NA	NA	NA		NA	NA	NA	NA	NA	NA		NA	NA	NA	NA	NA
5S_rRNA/ENSRNA049493999	ENSRNA049493999	5S ribosomal RNA	rRNA	3:13595093-13595211:1	119	0	NA	NA	NA	NA	NA	NA	NA	NA	unknown or unavailable	unknown or unavailable	unknown or unavailable	NA	NA	NA	NA	NA	NA	NA	NA	NA	NA	NA	NA	NA	NA	NA	NA	NA	NA	NA		NA	NA	NA	NA	NA	NA		NA	NA	NA	NA	NA
5S_rRNA/ENSRNA049494001	ENSRNA049494001	5S ribosomal RNA	rRNA	3:13595586-13595704:1	119	0	NA	NA	NA	NA	NA	NA	NA	NA	unknown or unavailable	unknown or unavailable	unknown or unavailable	NA	NA	NA	NA	NA	NA	NA	NA	NA	NA	NA	NA	NA	NA	NA	NA	NA	NA	NA		NA	NA	NA	NA	NA	NA		NA	NA	NA	NA	NA
5S_rRNA/ENSRNA049494003	ENSRNA049494003	5S ribosomal RNA	rRNA	3:13765352-13765470:-1	119	0	NA	NA	NA	NA	NA	NA	NA	NA	unknown or unavailable	unknown or unavailable	unknown or unavailable	NA	NA	NA	NA	NA	NA	NA	NA	NA	NA	NA	NA	NA	NA	NA	NA	NA	NA	NA		NA	NA	NA	NA	NA	NA		NA	NA	NA	NA	NA
5S_rRNA/ENSRNA049494005	ENSRNA049494005	5S ribosomal RNA	rRNA	3:13745172-13745290:-1	119	0	NA	NA	NA	NA	NA	NA	NA	NA	unknown or unavailable	unknown or unavailable	unknown or unavailable	NA	NA	NA	NA	NA	NA	NA	NA	NA	NA	NA	NA	NA	NA	NA	NA	NA	NA	NA		NA	NA	NA	NA	NA	NA		NA	NA	NA	NA	NA
5S_rRNA/ENSRNA049494007	ENSRNA049494007	5S ribosomal RNA	rRNA	3:13734837-13734955:-1	119	0	NA	NA	NA	NA	NA	NA	NA	NA	unknown or unavailable	unknown or unavailable	unknown or unavailable	NA	NA	NA	NA	NA	NA	NA	NA	NA	NA	NA	NA	NA	NA	NA	NA	NA	NA	NA		NA	NA	NA	NA	NA	NA		NA	NA	NA	NA	NA
5S_rRNA/ENSRNA049494008	ENSRNA049494008	5S ribosomal RNA	rRNA	3:13734331-13734449:-1	119	0	NA	NA	NA	NA	NA	NA	NA	NA	unknown or unavailable	unknown or unavailable	unknown or unavailable	NA	NA	NA	NA	NA	NA	NA	NA	NA	NA	NA	NA	NA	NA	NA	NA	NA	NA	NA		NA	NA	NA	NA	NA	NA		NA	NA	NA	NA	NA
5S_rRNA/ENSRNA049494009	ENSRNA049494009	5S ribosomal RNA	rRNA	3:13729853-13729971:-1	119	0	NA	NA	NA	NA	NA	NA	NA	NA	unknown or unavailable	unknown or unavailable	unknown or unavailable	NA	NA	NA	NA	NA	NA	NA	NA	NA	NA	NA	NA	NA	NA	NA	NA	NA	NA	NA		NA	NA	NA	NA	NA	NA		NA	NA	NA	NA	NA
5S_rRNA/ENSRNA049494010	ENSRNA049494010	5S ribosomal RNA	rRNA	3:13728841-13728959:-1	119	0	NA	NA	NA	NA	NA	NA	NA	NA	unknown or unavailable	unknown or unavailable	unknown or unavailable	NA	NA	NA	NA	NA	NA	NA	NA	NA	NA	NA	NA	NA	NA	NA	NA	NA	NA	NA		NA	NA	NA	NA	NA	NA		NA	NA	NA	NA	NA
5S_rRNA/ENSRNA049494012	ENSRNA049494012	5S ribosomal RNA	rRNA	3:13727343-13727461:-1	119	0	NA	NA	NA	NA	NA	NA	NA	NA	unknown or unavailable	unknown or unavailable	unknown or unavailable	NA	NA	NA	NA	NA	NA	NA	NA	NA	NA	NA	NA	NA	NA	NA	NA	NA	NA	NA		NA	NA	NA	NA	NA	NA		NA	NA	NA	NA	NA
5S_rRNA/ENSRNA049494013	ENSRNA049494013	5S ribosomal RNA	rRNA	3:13726351-13726469:-1	119	0	NA	NA	NA	NA	NA	NA	NA	NA	unknown or unavailable	unknown or unavailable	unknown or unavailable	NA	NA	NA	NA	NA	NA	NA	NA	NA	NA	NA	NA	NA	NA	NA	NA	NA	NA	NA		NA	NA	NA	NA	NA	NA		NA	NA	NA	NA	NA
5S_rRNA/ENSRNA049494015	ENSRNA049494015	5S ribosomal RNA	rRNA	3:13696098-13696216:-1	119	0	NA	NA	NA	NA	NA	NA	NA	NA	unknown or unavailable	unknown or unavailable	unknown or unavailable	NA	NA	NA	NA	NA	NA	NA	NA	NA	NA	NA	NA	NA	NA	NA	NA	NA	NA	NA		NA	NA	NA	NA	NA	NA		NA	NA	NA	NA	NA
5S_rRNA/ENSRNA049494016	ENSRNA049494016	5S ribosomal RNA	rRNA	3:13695592-13695710:-1	119	0	NA	NA	NA	NA	NA	NA	NA	NA	unknown or unavailable	unknown or unavailable	unknown or unavailable	NA	NA	NA	NA	NA	NA	NA	NA	NA	NA	NA	NA	NA	NA	NA	NA	NA	NA	NA		NA	NA	NA	NA	NA	NA		NA	NA	NA	NA	NA
5S_rRNA/ENSRNA049494017	ENSRNA049494017	5S ribosomal RNA	rRNA	3:13694599-13694717:-1	119	0	NA	NA	NA	NA	NA	NA	NA	NA	unknown or unavailable	unknown or unavailable	unknown or unavailable	NA	NA	NA	NA	NA	NA	NA	NA	NA	NA	NA	NA	NA	NA	NA	NA	NA	NA	NA		NA	NA	NA	NA	NA	NA		NA	NA	NA	NA	NA
5S_rRNA/ENSRNA049494018	ENSRNA049494018	5S ribosomal RNA	rRNA	3:13693607-13693725:-1	119	0	NA	NA	NA	NA	NA	NA	NA	NA	unknown or unavailable	unknown or unavailable	unknown or unavailable	NA	NA	NA	NA	NA	NA	NA	NA	NA	NA	NA	NA	NA	NA	NA	NA	NA	NA	NA		NA	NA	NA	NA	NA	NA		NA	NA	NA	NA	NA
5S_rRNA/ENSRNA049494019	ENSRNA049494019	5S ribosomal RNA	rRNA	3:13690824-13690942:-1	119	0	NA	NA	NA	NA	NA	NA	NA	NA	unknown or unavailable	unknown or unavailable	unknown or unavailable	NA	NA	NA	NA	NA	NA	NA	NA	NA	NA	NA	NA	NA	NA	NA	NA	NA	NA	NA		NA	NA	NA	NA	NA	NA		NA	NA	NA	NA	NA
5S_rRNA/ENSRNA049494020	ENSRNA049494020	5S ribosomal RNA	rRNA	3:13688840-13688958:-1	119	0	NA	NA	NA	NA	NA	NA	NA	NA	unknown or unavailable	unknown or unavailable	unknown or unavailable	NA	NA	NA	NA	NA	NA	NA	NA	NA	NA	NA	NA	NA	NA	NA	NA	NA	NA	NA		NA	NA	NA	NA	NA	NA		NA	NA	NA	NA	NA
5S_rRNA/ENSRNA049494021	ENSRNA049494021	5S ribosomal RNA	rRNA	3:13713500-13713618:-1	119	0	NA	NA	NA	NA	NA	NA	NA	NA	unknown or unavailable	unknown or unavailable	unknown or unavailable	NA	NA	NA	NA	NA	NA	NA	NA	NA	NA	NA	NA	NA	NA	NA	NA	NA	NA	NA		NA	NA	NA	NA	NA	NA		NA	NA	NA	NA	NA
5S_rRNA/ENSRNA049494022	ENSRNA049494022	5S ribosomal RNA	rRNA	3:13837683-13837801:1	119	0	NA	NA	NA	NA	NA	NA	NA	NA	unknown or unavailable	unknown or unavailable	unknown or unavailable	NA	NA	NA	NA	NA	NA	NA	NA	NA	NA	NA	NA	NA	NA	NA	NA	NA	NA	NA		NA	NA	NA	NA	NA	NA		NA	NA	NA	NA	NA
5S_rRNA/ENSRNA049494023	ENSRNA049494023	5S ribosomal RNA	rRNA	3:13732345-13732463:-1	119	0	NA	NA	NA	NA	NA	NA	NA	NA	unknown or unavailable	unknown or unavailable	unknown or unavailable	NA	NA	NA	NA	NA	NA	NA	NA	NA	NA	NA	NA	NA	NA	NA	NA	NA	NA	NA		NA	NA	NA	NA	NA	NA		NA	NA	NA	NA	NA
5S_rRNA/ENSRNA049494024	ENSRNA049494024	5S ribosomal RNA	rRNA	3:13789640-13789758:-1	119	0	NA	NA	NA	NA	NA	NA	NA	NA	unknown or unavailable	unknown or unavailable	unknown or unavailable	NA	NA	NA	NA	NA	NA	NA	NA	NA	NA	NA	NA	NA	NA	NA	NA	NA	NA	NA		NA	NA	NA	NA	NA	NA		NA	NA	NA	NA	NA
5S_rRNA/ENSRNA049494026	ENSRNA049494026	5S ribosomal RNA	rRNA	3:13787666-13787784:-1	119	0	NA	NA	NA	NA	NA	NA	NA	NA	unknown or unavailable	unknown or unavailable	unknown or unavailable	NA	NA	NA	NA	NA	NA	NA	NA	NA	NA	NA	NA	NA	NA	NA	NA	NA	NA	NA		NA	NA	NA	NA	NA	NA		NA	NA	NA	NA	NA
5S_rRNA/ENSRNA049494027	ENSRNA049494027	5S ribosomal RNA	rRNA	3:13836183-13836301:1	119	0	NA	NA	NA	NA	NA	NA	NA	NA	unknown or unavailable	unknown or unavailable	unknown or unavailable	NA	NA	NA	NA	NA	NA	NA	NA	NA	NA	NA	NA	NA	NA	NA	NA	NA	NA	NA		NA	NA	NA	NA	NA	NA		NA	NA	NA	NA	NA
5S_rRNA/ENSRNA049494028	ENSRNA049494028	5S ribosomal RNA	rRNA	3:13732831-13732949:-1	119	0	NA	NA	NA	NA	NA	NA	NA	NA	unknown or unavailable	unknown or unavailable	unknown or unavailable	NA	NA	NA	NA	NA	NA	NA	NA	NA	NA	NA	NA	NA	NA	NA	NA	NA	NA	NA		NA	NA	NA	NA	NA	NA		NA	NA	NA	NA	NA
5S_rRNA/ENSRNA049494029	ENSRNA049494029	5S ribosomal RNA	rRNA	3:13811960-13812078:1	119	0	NA	NA	NA	NA	NA	NA	NA	NA	unknown or unavailable	unknown or unavailable	unknown or unavailable	NA	NA	NA	NA	NA	NA	NA	NA	NA	NA	NA	NA	NA	NA	NA	NA	NA	NA	NA		NA	NA	NA	NA	NA	NA		NA	NA	NA	NA	NA
5S_rRNA/ENSRNA049494030	ENSRNA049494030	5S ribosomal RNA	rRNA	3:13699205-13699323:-1	119	0	NA	NA	NA	NA	NA	NA	NA	NA	unknown or unavailable	unknown or unavailable	unknown or unavailable	NA	NA	NA	NA	NA	NA	NA	NA	NA	NA	NA	NA	NA	NA	NA	NA	NA	NA	NA		NA	NA	NA	NA	NA	NA		NA	NA	NA	NA	NA
5S_rRNA/ENSRNA049494031	ENSRNA049494031	5S ribosomal RNA	rRNA	3:14190180-14190298:-1	119	0	NA	NA	NA	NA	NA	NA	NA	NA	unknown or unavailable	unknown or unavailable	unknown or unavailable	NA	NA	NA	NA	NA	NA	NA	NA	NA	NA	NA	NA	NA	NA	NA	NA	NA	NA	NA		NA	NA	NA	NA	NA	NA		NA	NA	NA	NA	NA
5S_rRNA/ENSRNA049494032	ENSRNA049494032	5S ribosomal RNA	rRNA	3:13789133-13789251:-1	119	0	NA	NA	NA	NA	NA	NA	NA	NA	unknown or unavailable	unknown or unavailable	unknown or unavailable	NA	NA	NA	NA	NA	NA	NA	NA	NA	NA	NA	NA	NA	NA	NA	NA	NA	NA	NA		NA	NA	NA	NA	NA	NA		NA	NA	NA	NA	NA
5S_rRNA/ENSRNA049494033	ENSRNA049494033	5S ribosomal RNA	rRNA	3:13746677-13746795:-1	119	0	NA	NA	NA	NA	NA	NA	NA	NA	unknown or unavailable	unknown or unavailable	unknown or unavailable	NA	NA	NA	NA	NA	NA	NA	NA	NA	NA	NA	NA	NA	NA	NA	NA	NA	NA	NA		NA	NA	NA	NA	NA	NA		NA	NA	NA	NA	NA
5S_rRNA/ENSRNA049494034	ENSRNA049494034	5S ribosomal RNA	rRNA	3:13810443-13810560:1	118	0	NA	NA	NA	NA	NA	NA	NA	NA	unknown or unavailable	unknown or unavailable	unknown or unavailable	NA	NA	NA	NA	NA	NA	NA	NA	NA	NA	NA	NA	NA	NA	NA	NA	NA	NA	NA		NA	NA	NA	NA	NA	NA		NA	NA	NA	NA	NA
5S_rRNA/ENSRNA049494035	ENSRNA049494035	5S ribosomal RNA	rRNA	3:13761388-13761506:-1	119	0	NA	NA	NA	NA	NA	NA	NA	NA	unknown or unavailable	unknown or unavailable	unknown or unavailable	NA	NA	NA	NA	NA	NA	NA	NA	NA	NA	NA	NA	NA	NA	NA	NA	NA	NA	NA		NA	NA	NA	NA	NA	NA		NA	NA	NA	NA	NA
5S_rRNA/ENSRNA049494036	ENSRNA049494036	5S ribosomal RNA	rRNA	3:13757932-13758050:-1	119	0	NA	NA	NA	NA	NA	NA	NA	NA	unknown or unavailable	unknown or unavailable	unknown or unavailable	NA	NA	NA	NA	NA	NA	NA	NA	NA	NA	NA	NA	NA	NA	NA	NA	NA	NA	NA		NA	NA	NA	NA	NA	NA		NA	NA	NA	NA	NA
5S_rRNA/ENSRNA049494038	ENSRNA049494038	5S ribosomal RNA	rRNA	3:13765840-13765958:-1	119	0	NA	NA	NA	NA	NA	NA	NA	NA	unknown or unavailable	unknown or unavailable	unknown or unavailable	NA	NA	NA	NA	NA	NA	NA	NA	NA	NA	NA	NA	NA	NA	NA	NA	NA	NA	NA		NA	NA	NA	NA	NA	NA		NA	NA	NA	NA	NA
5S_rRNA/ENSRNA049494039	ENSRNA049494039	5S ribosomal RNA	rRNA	3:13745660-13745778:-1	119	0	NA	NA	NA	NA	NA	NA	NA	NA	unknown or unavailable	unknown or unavailable	unknown or unavailable	NA	NA	NA	NA	NA	NA	NA	NA	NA	NA	NA	NA	NA	NA	NA	NA	NA	NA	NA		NA	NA	NA	NA	NA	NA		NA	NA	NA	NA	NA
5S_rRNA/ENSRNA049494040	ENSRNA049494040	5S ribosomal RNA	rRNA	3:13762378-13762496:-1	119	0	NA	NA	NA	NA	NA	NA	NA	NA	unknown or unavailable	unknown or unavailable	unknown or unavailable	NA	NA	NA	NA	NA	NA	NA	NA	NA	NA	NA	NA	NA	NA	NA	NA	NA	NA	NA		NA	NA	NA	NA	NA	NA		NA	NA	NA	NA	NA
5S_rRNA/ENSRNA049494041	ENSRNA049494041	5S ribosomal RNA	rRNA	3:14206303-14206421:-1	119	0	NA	NA	NA	NA	NA	NA	NA	NA	unknown or unavailable	unknown or unavailable	unknown or unavailable	NA	NA	NA	NA	NA	NA	NA	NA	NA	NA	NA	NA	NA	NA	NA	NA	NA	NA	NA		NA	NA	NA	NA	NA	NA		NA	NA	NA	NA	NA
5S_rRNA/ENSRNA049494042	ENSRNA049494042	5S ribosomal RNA	rRNA	3:14184697-14184815:1	119	0	NA	NA	NA	NA	NA	NA	NA	NA	unknown or unavailable	unknown or unavailable	unknown or unavailable	NA	NA	NA	NA	NA	NA	NA	NA	NA	NA	NA	NA	NA	NA	NA	NA	NA	NA	NA		NA	NA	NA	NA	NA	NA		NA	NA	NA	NA	NA
5S_rRNA/ENSRNA049494043	ENSRNA049494043	5S ribosomal RNA	rRNA	3:14174982-14175100:1	119	0	NA	NA	NA	NA	NA	NA	NA	NA	unknown or unavailable	unknown or unavailable	unknown or unavailable	NA	NA	NA	NA	NA	NA	NA	NA	NA	NA	NA	NA	NA	NA	NA	NA	NA	NA	NA		NA	NA	NA	NA	NA	NA		NA	NA	NA	NA	NA
5S_rRNA/ENSRNA049494044	ENSRNA049494044	5S ribosomal RNA	rRNA	3:13597093-13597211:1	119	0	NA	NA	NA	NA	NA	NA	NA	NA	unknown or unavailable	unknown or unavailable	unknown or unavailable	NA	NA	NA	NA	NA	NA	NA	NA	NA	NA	NA	NA	NA	NA	NA	NA	NA	NA	NA		NA	NA	NA	NA	NA	NA		NA	NA	NA	NA	NA
5S_rRNA/ENSRNA049494045	ENSRNA049494045	5S ribosomal RNA	rRNA	3:13767174-13767292:-1	119	0	NA	NA	NA	NA	NA	NA	NA	NA	unknown or unavailable	unknown or unavailable	unknown or unavailable	NA	NA	NA	NA	NA	NA	NA	NA	NA	NA	NA	NA	NA	NA	NA	NA	NA	NA	NA		NA	NA	NA	NA	NA	NA		NA	NA	NA	NA	NA
5S_rRNA/ENSRNA049494046	ENSRNA049494046	5S ribosomal RNA	rRNA	3:13704137-13704255:-1	119	0	NA	NA	NA	NA	NA	NA	NA	NA	unknown or unavailable	unknown or unavailable	unknown or unavailable	NA	NA	NA	NA	NA	NA	NA	NA	NA	NA	NA	NA	NA	NA	NA	NA	NA	NA	NA		NA	NA	NA	NA	NA	NA		NA	NA	NA	NA	NA
5S_rRNA/ENSRNA049494047	ENSRNA049494047	5S ribosomal RNA	rRNA	3:13774239-13774357:-1	119	0	NA	NA	NA	NA	NA	NA	NA	NA	unknown or unavailable	unknown or unavailable	unknown or unavailable	NA	NA	NA	NA	NA	NA	NA	NA	NA	NA	NA	NA	NA	NA	NA	NA	NA	NA	NA		NA	NA	NA	NA	NA	NA		NA	NA	NA	NA	NA
5S_rRNA/ENSRNA049494048	ENSRNA049494048	5S ribosomal RNA	rRNA	3:13725853-13725971:-1	119	0	NA	NA	NA	NA	NA	NA	NA	NA	unknown or unavailable	unknown or unavailable	unknown or unavailable	NA	NA	NA	NA	NA	NA	NA	NA	NA	NA	NA	NA	NA	NA	NA	NA	NA	NA	NA		NA	NA	NA	NA	NA	NA		NA	NA	NA	NA	NA
5S_rRNA/ENSRNA049494049	ENSRNA049494049	5S ribosomal RNA	rRNA	3:13702121-13702239:-1	119	0	NA	NA	NA	NA	NA	NA	NA	NA	unknown or unavailable	unknown or unavailable	unknown or unavailable	NA	NA	NA	NA	NA	NA	NA	NA	NA	NA	NA	NA	NA	NA	NA	NA	NA	NA	NA		NA	NA	NA	NA	NA	NA		NA	NA	NA	NA	NA
5S_rRNA/ENSRNA049494050	ENSRNA049494050	5S ribosomal RNA	rRNA	3:13862753-13862871:1	119	0	NA	NA	NA	NA	NA	NA	NA	NA	unknown or unavailable	unknown or unavailable	unknown or unavailable	NA	NA	NA	NA	NA	NA	NA	NA	NA	NA	NA	NA	NA	NA	NA	NA	NA	NA	NA		NA	NA	NA	NA	NA	NA		NA	NA	NA	NA	NA
5S_rRNA/ENSRNA049494051	ENSRNA049494051	5S ribosomal RNA	rRNA	3:13870600-13870720:1	121	0	NA	NA	NA	NA	NA	NA	NA	NA	unknown or unavailable	unknown or unavailable	unknown or unavailable	NA	NA	NA	NA	NA	NA	NA	NA	NA	NA	NA	NA	NA	NA	NA	NA	NA	NA	NA		NA	NA	NA	NA	NA	NA		NA	NA	NA	NA	NA
5S_rRNA/ENSRNA049494052	ENSRNA049494052	5S ribosomal RNA	rRNA	3:13746169-13746287:-1	119	0	NA	NA	NA	NA	NA	NA	NA	NA	unknown or unavailable	unknown or unavailable	unknown or unavailable	NA	NA	NA	NA	NA	NA	NA	NA	NA	NA	NA	NA	NA	NA	NA	NA	NA	NA	NA		NA	NA	NA	NA	NA	NA		NA	NA	NA	NA	NA
5S_rRNA/ENSRNA049494053	ENSRNA049494053	5S ribosomal RNA	rRNA	3:14221700-14221818:-1	119	0	NA	NA	NA	NA	NA	NA	NA	NA	unknown or unavailable	unknown or unavailable	unknown or unavailable	NA	NA	NA	NA	NA	NA	NA	NA	NA	NA	NA	NA	NA	NA	NA	NA	NA	NA	NA		NA	NA	NA	NA	NA	NA		NA	NA	NA	NA	NA
5S_rRNA/ENSRNA049494054	ENSRNA049494054	5S ribosomal RNA	rRNA	3:13794549-13794667:-1	119	0	NA	NA	NA	NA	NA	NA	NA	NA	unknown or unavailable	unknown or unavailable	unknown or unavailable	NA	NA	NA	NA	NA	NA	NA	NA	NA	NA	NA	NA	NA	NA	NA	NA	NA	NA	NA		NA	NA	NA	NA	NA	NA		NA	NA	NA	NA	NA
5S_rRNA/ENSRNA049494055	ENSRNA049494055	5S ribosomal RNA	rRNA	3:13844006-13844124:1	119	0	NA	NA	NA	NA	NA	NA	NA	NA	unknown or unavailable	unknown or unavailable	unknown or unavailable	NA	NA	NA	NA	NA	NA	NA	NA	NA	NA	NA	NA	NA	NA	NA	NA	NA	NA	NA		NA	NA	NA	NA	NA	NA		NA	NA	NA	NA	NA
5S_rRNA/ENSRNA049494056	ENSRNA049494056	5S ribosomal RNA	rRNA	3:13809564-13809681:1	118	0	NA	NA	NA	NA	NA	NA	NA	NA	unknown or unavailable	unknown or unavailable	unknown or unavailable	NA	NA	NA	NA	NA	NA	NA	NA	NA	NA	NA	NA	NA	NA	NA	NA	NA	NA	NA		NA	NA	NA	NA	NA	NA		NA	NA	NA	NA	NA
5S_rRNA/ENSRNA049494058	ENSRNA049494058	5S ribosomal RNA	rRNA	3:13733824-13733942:-1	119	0	NA	NA	NA	NA	NA	NA	NA	NA	unknown or unavailable	unknown or unavailable	unknown or unavailable	NA	NA	NA	NA	NA	NA	NA	NA	NA	NA	NA	NA	NA	NA	NA	NA	NA	NA	NA		NA	NA	NA	NA	NA	NA		NA	NA	NA	NA	NA
5S_rRNA/ENSRNA049494059	ENSRNA049494059	5S ribosomal RNA	rRNA	3:13764359-13764477:-1	119	0	NA	NA	NA	NA	NA	NA	NA	NA	unknown or unavailable	unknown or unavailable	unknown or unavailable	NA	NA	NA	NA	NA	NA	NA	NA	NA	NA	NA	NA	NA	NA	NA	NA	NA	NA	NA		NA	NA	NA	NA	NA	NA		NA	NA	NA	NA	NA
5S_rRNA/ENSRNA049494060	ENSRNA049494060	5S ribosomal RNA	rRNA	3:14176984-14177102:1	119	0	NA	NA	NA	NA	NA	NA	NA	NA	unknown or unavailable	unknown or unavailable	unknown or unavailable	NA	NA	NA	NA	NA	NA	NA	NA	NA	NA	NA	NA	NA	NA	NA	NA	NA	NA	NA		NA	NA	NA	NA	NA	NA		NA	NA	NA	NA	NA
5S_rRNA/ENSRNA049494061	ENSRNA049494061	5S ribosomal RNA	rRNA	3:13750164-13750282:-1	119	0	NA	NA	NA	NA	NA	NA	NA	NA	unknown or unavailable	unknown or unavailable	unknown or unavailable	NA	NA	NA	NA	NA	NA	NA	NA	NA	NA	NA	NA	NA	NA	NA	NA	NA	NA	NA		NA	NA	NA	NA	NA	NA		NA	NA	NA	NA	NA
5S_rRNA/ENSRNA049494062	ENSRNA049494062	5S ribosomal RNA	rRNA	3:13771717-13771835:-1	119	0	NA	NA	NA	NA	NA	NA	NA	NA	unknown or unavailable	unknown or unavailable	unknown or unavailable	NA	NA	NA	NA	NA	NA	NA	NA	NA	NA	NA	NA	NA	NA	NA	NA	NA	NA	NA		NA	NA	NA	NA	NA	NA		NA	NA	NA	NA	NA
5S_rRNA/ENSRNA049494063	ENSRNA049494063	5S ribosomal RNA	rRNA	3:13795524-13795642:-1	119	0	NA	NA	NA	NA	NA	NA	NA	NA	unknown or unavailable	unknown or unavailable	unknown or unavailable	NA	NA	NA	NA	NA	NA	NA	NA	NA	NA	NA	NA	NA	NA	NA	NA	NA	NA	NA		NA	NA	NA	NA	NA	NA		NA	NA	NA	NA	NA
5S_rRNA/ENSRNA049494064	ENSRNA049494064	5S ribosomal RNA	rRNA	3:13714511-13714629:-1	119	0	NA	NA	NA	NA	NA	NA	NA	NA	unknown or unavailable	unknown or unavailable	unknown or unavailable	NA	NA	NA	NA	NA	NA	NA	NA	NA	NA	NA	NA	NA	NA	NA	NA	NA	NA	NA		NA	NA	NA	NA	NA	NA		NA	NA	NA	NA	NA
5S_rRNA/ENSRNA049494065	ENSRNA049494065	5S ribosomal RNA	rRNA	3:13797527-13797645:-1	119	0	NA	NA	NA	NA	NA	NA	NA	NA	unknown or unavailable	unknown or unavailable	unknown or unavailable	NA	NA	NA	NA	NA	NA	NA	NA	NA	NA	NA	NA	NA	NA	NA	NA	NA	NA	NA		NA	NA	NA	NA	NA	NA		NA	NA	NA	NA	NA
5S_rRNA/ENSRNA049494066	ENSRNA049494066	5S ribosomal RNA	rRNA	3:13753926-13754044:-1	119	0	NA	NA	NA	NA	NA	NA	NA	NA	unknown or unavailable	unknown or unavailable	unknown or unavailable	NA	NA	NA	NA	NA	NA	NA	NA	NA	NA	NA	NA	NA	NA	NA	NA	NA	NA	NA		NA	NA	NA	NA	NA	NA		NA	NA	NA	NA	NA
5S_rRNA/ENSRNA049494067	ENSRNA049494067	5S ribosomal RNA	rRNA	3:13794063-13794181:-1	119	0	NA	NA	NA	NA	NA	NA	NA	NA	unknown or unavailable	unknown or unavailable	unknown or unavailable	NA	NA	NA	NA	NA	NA	NA	NA	NA	NA	NA	NA	NA	NA	NA	NA	NA	NA	NA		NA	NA	NA	NA	NA	NA		NA	NA	NA	NA	NA
5S_rRNA/ENSRNA049494068	ENSRNA049494068	5S ribosomal RNA	rRNA	3:13700222-13700340:-1	119	0	NA	NA	NA	NA	NA	NA	NA	NA	unknown or unavailable	unknown or unavailable	unknown or unavailable	NA	NA	NA	NA	NA	NA	NA	NA	NA	NA	NA	NA	NA	NA	NA	NA	NA	NA	NA		NA	NA	NA	NA	NA	NA		NA	NA	NA	NA	NA
5S_rRNA/ENSRNA049494069	ENSRNA049494069	5S ribosomal RNA	rRNA	3:13776761-13776879:-1	119	0	NA	NA	NA	NA	NA	NA	NA	NA	unknown or unavailable	unknown or unavailable	unknown or unavailable	NA	NA	NA	NA	NA	NA	NA	NA	NA	NA	NA	NA	NA	NA	NA	NA	NA	NA	NA		NA	NA	NA	NA	NA	NA		NA	NA	NA	NA	NA
5S_rRNA/ENSRNA049494070	ENSRNA049494070	5S ribosomal RNA	rRNA	3:13736407-13736525:-1	119	0	NA	NA	NA	NA	NA	NA	NA	NA	unknown or unavailable	unknown or unavailable	unknown or unavailable	NA	NA	NA	NA	NA	NA	NA	NA	NA	NA	NA	NA	NA	NA	NA	NA	NA	NA	NA		NA	NA	NA	NA	NA	NA		NA	NA	NA	NA	NA
5S_rRNA/ENSRNA049494071	ENSRNA049494071	5S ribosomal RNA	rRNA	3:13683376-13683494:1	119	0	NA	NA	NA	NA	NA	NA	NA	NA	unknown or unavailable	unknown or unavailable	unknown or unavailable	NA	NA	NA	NA	NA	NA	NA	NA	NA	NA	NA	NA	NA	NA	NA	NA	NA	NA	NA		NA	NA	NA	NA	NA	NA		NA	NA	NA	NA	NA
5S_rRNA/ENSRNA049494073	ENSRNA049494073	5S ribosomal RNA	rRNA	3:13838188-13838306:1	119	0	NA	NA	NA	NA	NA	NA	NA	NA	unknown or unavailable	unknown or unavailable	unknown or unavailable	NA	NA	NA	NA	NA	NA	NA	NA	NA	NA	NA	NA	NA	NA	NA	NA	NA	NA	NA		NA	NA	NA	NA	NA	NA		NA	NA	NA	NA	NA
5S_rRNA/ENSRNA049494077	ENSRNA049494077	5S ribosomal RNA	rRNA	3:14185709-14185827:1	119	0	NA	NA	NA	NA	NA	NA	NA	NA	unknown or unavailable	unknown or unavailable	unknown or unavailable	NA	NA	NA	NA	NA	NA	NA	NA	NA	NA	NA	NA	NA	NA	NA	NA	NA	NA	NA		NA	NA	NA	NA	NA	NA		NA	NA	NA	NA	NA
5S_rRNA/ENSRNA049494078	ENSRNA049494078	5S ribosomal RNA	rRNA	3:13772221-13772339:-1	119	0	NA	NA	NA	NA	NA	NA	NA	NA	unknown or unavailable	unknown or unavailable	unknown or unavailable	NA	NA	NA	NA	NA	NA	NA	NA	NA	NA	NA	NA	NA	NA	NA	NA	NA	NA	NA		NA	NA	NA	NA	NA	NA		NA	NA	NA	NA	NA
5S_rRNA/ENSRNA049494079	ENSRNA049494079	5S ribosomal RNA	rRNA	3:13704642-13704760:-1	119	0	NA	NA	NA	NA	NA	NA	NA	NA	unknown or unavailable	unknown or unavailable	unknown or unavailable	NA	NA	NA	NA	NA	NA	NA	NA	NA	NA	NA	NA	NA	NA	NA	NA	NA	NA	NA		NA	NA	NA	NA	NA	NA		NA	NA	NA	NA	NA
5S_rRNA/ENSRNA049494080	ENSRNA049494080	5S ribosomal RNA	rRNA	3:13812461-13812579:1	119	0	NA	NA	NA	NA	NA	NA	NA	NA	unknown or unavailable	unknown or unavailable	unknown or unavailable	NA	NA	NA	NA	NA	NA	NA	NA	NA	NA	NA	NA	NA	NA	NA	NA	NA	NA	NA		NA	NA	NA	NA	NA	NA		NA	NA	NA	NA	NA
5S_rRNA/ENSRNA049494081	ENSRNA049494081	5S ribosomal RNA	rRNA	3:13853987-13854105:1	119	0	NA	NA	NA	NA	NA	NA	NA	NA	unknown or unavailable	unknown or unavailable	unknown or unavailable	NA	NA	NA	NA	NA	NA	NA	NA	NA	NA	NA	NA	NA	NA	NA	NA	NA	NA	NA		NA	NA	NA	NA	NA	NA		NA	NA	NA	NA	NA
5S_rRNA/ENSRNA049494083	ENSRNA049494083	5S ribosomal RNA	rRNA	3:13685806-13685924:-1	119	0	NA	NA	NA	NA	NA	NA	NA	NA	unknown or unavailable	unknown or unavailable	unknown or unavailable	NA	NA	NA	NA	NA	NA	NA	NA	NA	NA	NA	NA	NA	NA	NA	NA	NA	NA	NA		NA	NA	NA	NA	NA	NA		NA	NA	NA	NA	NA
5S_rRNA/ENSRNA049494084	ENSRNA049494084	5S ribosomal RNA	rRNA	3:13598625-13598743:1	119	0	NA	NA	NA	NA	NA	NA	NA	NA	unknown or unavailable	unknown or unavailable	unknown or unavailable	NA	NA	NA	NA	NA	NA	NA	NA	NA	NA	NA	NA	NA	NA	NA	NA	NA	NA	NA		NA	NA	NA	NA	NA	NA		NA	NA	NA	NA	NA
5S_rRNA/ENSRNA049494085	ENSRNA049494085	5S ribosomal RNA	rRNA	3:13599645-13599763:1	119	0	NA	NA	NA	NA	NA	NA	NA	NA	unknown or unavailable	unknown or unavailable	unknown or unavailable	NA	NA	NA	NA	NA	NA	NA	NA	NA	NA	NA	NA	NA	NA	NA	NA	NA	NA	NA		NA	NA	NA	NA	NA	NA		NA	NA	NA	NA	NA
5S_rRNA/ENSRNA049494088	ENSRNA049494088	5S ribosomal RNA	rRNA	3:13596582-13596700:1	119	0	NA	NA	NA	NA	NA	NA	NA	NA	unknown or unavailable	unknown or unavailable	unknown or unavailable	NA	NA	NA	NA	NA	NA	NA	NA	NA	NA	NA	NA	NA	NA	NA	NA	NA	NA	NA		NA	NA	NA	NA	NA	NA		NA	NA	NA	NA	NA
5S_rRNA/ENSRNA049494090	ENSRNA049494090	5S ribosomal RNA	rRNA	3:13811456-13811573:1	118	0	NA	NA	NA	NA	NA	NA	NA	NA	unknown or unavailable	unknown or unavailable	unknown or unavailable	NA	NA	NA	NA	NA	NA	NA	NA	NA	NA	NA	NA	NA	NA	NA	NA	NA	NA	NA		NA	NA	NA	NA	NA	NA		NA	NA	NA	NA	NA
5S_rRNA/ENSRNA049494092	ENSRNA049494092	5S ribosomal RNA	rRNA	3:13813472-13813590:1	119	0	NA	NA	NA	NA	NA	NA	NA	NA	unknown or unavailable	unknown or unavailable	unknown or unavailable	NA	NA	NA	NA	NA	NA	NA	NA	NA	NA	NA	NA	NA	NA	NA	NA	NA	NA	NA		NA	NA	NA	NA	NA	NA		NA	NA	NA	NA	NA
5S_rRNA/ENSRNA049494093	ENSRNA049494093	5S ribosomal RNA	rRNA	3:13810948-13811066:1	119	0	NA	NA	NA	NA	NA	NA	NA	NA	unknown or unavailable	unknown or unavailable	unknown or unavailable	NA	NA	NA	NA	NA	NA	NA	NA	NA	NA	NA	NA	NA	NA	NA	NA	NA	NA	NA		NA	NA	NA	NA	NA	NA		NA	NA	NA	NA	NA
5S_rRNA/ENSRNA049494094	ENSRNA049494094	5S ribosomal RNA	rRNA	3:13599135-13599253:1	119	0	NA	NA	NA	NA	NA	NA	NA	NA	unknown or unavailable	unknown or unavailable	unknown or unavailable	NA	NA	NA	NA	NA	NA	NA	NA	NA	NA	NA	NA	NA	NA	NA	NA	NA	NA	NA		NA	NA	NA	NA	NA	NA		NA	NA	NA	NA	NA
5S_rRNA/ENSRNA049494095	ENSRNA049494095	5S ribosomal RNA	rRNA	3:13777769-13777887:-1	119	0	NA	NA	NA	NA	NA	NA	NA	NA	unknown or unavailable	unknown or unavailable	unknown or unavailable	NA	NA	NA	NA	NA	NA	NA	NA	NA	NA	NA	NA	NA	NA	NA	NA	NA	NA	NA		NA	NA	NA	NA	NA	NA		NA	NA	NA	NA	NA
5S_rRNA/ENSRNA049494096	ENSRNA049494096	5S ribosomal RNA	rRNA	3:13772725-13772843:-1	119	0	NA	NA	NA	NA	NA	NA	NA	NA	unknown or unavailable	unknown or unavailable	unknown or unavailable	NA	NA	NA	NA	NA	NA	NA	NA	NA	NA	NA	NA	NA	NA	NA	NA	NA	NA	NA		NA	NA	NA	NA	NA	NA		NA	NA	NA	NA	NA
5S_rRNA/ENSRNA049494098	ENSRNA049494098	5S ribosomal RNA	rRNA	3:13768182-13768300:-1	119	0	NA	NA	NA	NA	NA	NA	NA	NA	unknown or unavailable	unknown or unavailable	unknown or unavailable	NA	NA	NA	NA	NA	NA	NA	NA	NA	NA	NA	NA	NA	NA	NA	NA	NA	NA	NA		NA	NA	NA	NA	NA	NA		NA	NA	NA	NA	NA
5S_rRNA/ENSRNA049494101	ENSRNA049494101	5S ribosomal RNA	rRNA	3:13690318-13690436:-1	119	0	NA	NA	NA	NA	NA	NA	NA	NA	unknown or unavailable	unknown or unavailable	unknown or unavailable	NA	NA	NA	NA	NA	NA	NA	NA	NA	NA	NA	NA	NA	NA	NA	NA	NA	NA	NA		NA	NA	NA	NA	NA	NA		NA	NA	NA	NA	NA
5S_rRNA/ENSRNA049494102	ENSRNA049494102	5S ribosomal RNA	rRNA	3:13755926-13756044:-1	119	0	NA	NA	NA	NA	NA	NA	NA	NA	unknown or unavailable	unknown or unavailable	unknown or unavailable	NA	NA	NA	NA	NA	NA	NA	NA	NA	NA	NA	NA	NA	NA	NA	NA	NA	NA	NA		NA	NA	NA	NA	NA	NA		NA	NA	NA	NA	NA
5S_rRNA/ENSRNA049494104	ENSRNA049494104	5S ribosomal RNA	rRNA	3:13684922-13685040:1	119	0	NA	NA	NA	NA	NA	NA	NA	NA	unknown or unavailable	unknown or unavailable	unknown or unavailable	NA	NA	NA	NA	NA	NA	NA	NA	NA	NA	NA	NA	NA	NA	NA	NA	NA	NA	NA		NA	NA	NA	NA	NA	NA		NA	NA	NA	NA	NA
5S_rRNA/ENSRNA049494105	ENSRNA049494105	5S ribosomal RNA	rRNA	3:13814984-13815102:1	119	0	NA	NA	NA	NA	NA	NA	NA	NA	unknown or unavailable	unknown or unavailable	unknown or unavailable	NA	NA	NA	NA	NA	NA	NA	NA	NA	NA	NA	NA	NA	NA	NA	NA	NA	NA	NA		NA	NA	NA	NA	NA	NA		NA	NA	NA	NA	NA
5S_rRNA/ENSRNA049494107	ENSRNA049494107	5S ribosomal RNA	rRNA	3:13788656-13788774:-1	119	0	NA	NA	NA	NA	NA	NA	NA	NA	unknown or unavailable	unknown or unavailable	unknown or unavailable	NA	NA	NA	NA	NA	NA	NA	NA	NA	NA	NA	NA	NA	NA	NA	NA	NA	NA	NA		NA	NA	NA	NA	NA	NA		NA	NA	NA	NA	NA
5S_rRNA/ENSRNA049494109	ENSRNA049494109	5S ribosomal RNA	rRNA	3:13786673-13786791:-1	119	0	NA	NA	NA	NA	NA	NA	NA	NA	unknown or unavailable	unknown or unavailable	unknown or unavailable	NA	NA	NA	NA	NA	NA	NA	NA	NA	NA	NA	NA	NA	NA	NA	NA	NA	NA	NA		NA	NA	NA	NA	NA	NA		NA	NA	NA	NA	NA
5S_rRNA/ENSRNA049494110	ENSRNA049494110	5S ribosomal RNA	rRNA	3:13785680-13785798:-1	119	0	NA	NA	NA	NA	NA	NA	NA	NA	unknown or unavailable	unknown or unavailable	unknown or unavailable	NA	NA	NA	NA	NA	NA	NA	NA	NA	NA	NA	NA	NA	NA	NA	NA	NA	NA	NA		NA	NA	NA	NA	NA	NA		NA	NA	NA	NA	NA
5S_rRNA/ENSRNA049494112	ENSRNA049494112	5S ribosomal RNA	rRNA	3:13692305-13692423:-1	119	0	NA	NA	NA	NA	NA	NA	NA	NA	unknown or unavailable	unknown or unavailable	unknown or unavailable	NA	NA	NA	NA	NA	NA	NA	NA	NA	NA	NA	NA	NA	NA	NA	NA	NA	NA	NA		NA	NA	NA	NA	NA	NA		NA	NA	NA	NA	NA
5S_rRNA/ENSRNA049494113	ENSRNA049494113	5S ribosomal RNA	rRNA	3:13797020-13797138:-1	119	0	NA	NA	NA	NA	NA	NA	NA	NA	unknown or unavailable	unknown or unavailable	unknown or unavailable	NA	NA	NA	NA	NA	NA	NA	NA	NA	NA	NA	NA	NA	NA	NA	NA	NA	NA	NA		NA	NA	NA	NA	NA	NA		NA	NA	NA	NA	NA
5S_rRNA/ENSRNA049494114	ENSRNA049494114	5S ribosomal RNA	rRNA	3:13753419-13753537:-1	119	0	NA	NA	NA	NA	NA	NA	NA	NA	unknown or unavailable	unknown or unavailable	unknown or unavailable	NA	NA	NA	NA	NA	NA	NA	NA	NA	NA	NA	NA	NA	NA	NA	NA	NA	NA	NA		NA	NA	NA	NA	NA	NA		NA	NA	NA	NA	NA
5S_rRNA/ENSRNA049494115	ENSRNA049494115	5S ribosomal RNA	rRNA	3:13691311-13691429:-1	119	0	NA	NA	NA	NA	NA	NA	NA	NA	unknown or unavailable	unknown or unavailable	unknown or unavailable	NA	NA	NA	NA	NA	NA	NA	NA	NA	NA	NA	NA	NA	NA	NA	NA	NA	NA	NA		NA	NA	NA	NA	NA	NA		NA	NA	NA	NA	NA
5S_rRNA/ENSRNA049494116	ENSRNA049494116	5S ribosomal RNA	rRNA	3:13724107-13724225:-1	119	0	NA	NA	NA	NA	NA	NA	NA	NA	unknown or unavailable	unknown or unavailable	unknown or unavailable	NA	NA	NA	NA	NA	NA	NA	NA	NA	NA	NA	NA	NA	NA	NA	NA	NA	NA	NA		NA	NA	NA	NA	NA	NA		NA	NA	NA	NA	NA
5S_rRNA/ENSRNA049494117	ENSRNA049494117	5S ribosomal RNA	rRNA	3:13730339-13730457:-1	119	0	NA	NA	NA	NA	NA	NA	NA	NA	unknown or unavailable	unknown or unavailable	unknown or unavailable	NA	NA	NA	NA	NA	NA	NA	NA	NA	NA	NA	NA	NA	NA	NA	NA	NA	NA	NA		NA	NA	NA	NA	NA	NA		NA	NA	NA	NA	NA
5S_rRNA/ENSRNA049494118	ENSRNA049494118	5S ribosomal RNA	rRNA	3:14179945-14180063:1	119	0	NA	NA	NA	NA	NA	NA	NA	NA	unknown or unavailable	unknown or unavailable	unknown or unavailable	NA	NA	NA	NA	NA	NA	NA	NA	NA	NA	NA	NA	NA	NA	NA	NA	NA	NA	NA		NA	NA	NA	NA	NA	NA		NA	NA	NA	NA	NA
5S_rRNA/ENSRNA049494119	ENSRNA049494119	5S ribosomal RNA	rRNA	3:13788152-13788270:-1	119	0	NA	NA	NA	NA	NA	NA	NA	NA	unknown or unavailable	unknown or unavailable	unknown or unavailable	NA	NA	NA	NA	NA	NA	NA	NA	NA	NA	NA	NA	NA	NA	NA	NA	NA	NA	NA		NA	NA	NA	NA	NA	NA		NA	NA	NA	NA	NA
5S_rRNA/ENSRNA049494120	ENSRNA049494120	5S ribosomal RNA	rRNA	3:13596094-13596212:1	119	0	NA	NA	NA	NA	NA	NA	NA	NA	unknown or unavailable	unknown or unavailable	unknown or unavailable	NA	NA	NA	NA	NA	NA	NA	NA	NA	NA	NA	NA	NA	NA	NA	NA	NA	NA	NA		NA	NA	NA	NA	NA	NA		NA	NA	NA	NA	NA
5S_rRNA/ENSRNA049494121	ENSRNA049494121	5S ribosomal RNA	rRNA	3:13814481-13814599:1	119	0	NA	NA	NA	NA	NA	NA	NA	NA	unknown or unavailable	unknown or unavailable	unknown or unavailable	NA	NA	NA	NA	NA	NA	NA	NA	NA	NA	NA	NA	NA	NA	NA	NA	NA	NA	NA		NA	NA	NA	NA	NA	NA		NA	NA	NA	NA	NA
5S_rRNA/ENSRNA049494122	ENSRNA049494122	5S ribosomal RNA	rRNA	3:13764845-13764963:-1	119	0	NA	NA	NA	NA	NA	NA	NA	NA	unknown or unavailable	unknown or unavailable	unknown or unavailable	NA	NA	NA	NA	NA	NA	NA	NA	NA	NA	NA	NA	NA	NA	NA	NA	NA	NA	NA		NA	NA	NA	NA	NA	NA		NA	NA	NA	NA	NA
5S_rRNA/ENSRNA049494124	ENSRNA049494124	5S ribosomal RNA	rRNA	3:13744665-13744783:-1	119	0	NA	NA	NA	NA	NA	NA	NA	NA	unknown or unavailable	unknown or unavailable	unknown or unavailable	NA	NA	NA	NA	NA	NA	NA	NA	NA	NA	NA	NA	NA	NA	NA	NA	NA	NA	NA		NA	NA	NA	NA	NA	NA		NA	NA	NA	NA	NA
5S_rRNA/ENSRNA049494125	ENSRNA049494125	5S ribosomal RNA	rRNA	3:14186196-14186314:1	119	0	NA	NA	NA	NA	NA	NA	NA	NA	unknown or unavailable	unknown or unavailable	unknown or unavailable	NA	NA	NA	NA	NA	NA	NA	NA	NA	NA	NA	NA	NA	NA	NA	NA	NA	NA	NA		NA	NA	NA	NA	NA	NA		NA	NA	NA	NA	NA
5S_rRNA/ENSRNA049494126	ENSRNA049494126	5S ribosomal RNA	rRNA	3:13760902-13761020:-1	119	0	NA	NA	NA	NA	NA	NA	NA	NA	unknown or unavailable	unknown or unavailable	unknown or unavailable	NA	NA	NA	NA	NA	NA	NA	NA	NA	NA	NA	NA	NA	NA	NA	NA	NA	NA	NA		NA	NA	NA	NA	NA	NA		NA	NA	NA	NA	NA
5S_rRNA/ENSRNA049494127	ENSRNA049494127	5S ribosomal RNA	rRNA	3:13791149-13791267:-1	119	0	NA	NA	NA	NA	NA	NA	NA	NA	unknown or unavailable	unknown or unavailable	unknown or unavailable	NA	NA	NA	NA	NA	NA	NA	NA	NA	NA	NA	NA	NA	NA	NA	NA	NA	NA	NA		NA	NA	NA	NA	NA	NA		NA	NA	NA	NA	NA
5S_rRNA/ENSRNA049494128	ENSRNA049494128	5S ribosomal RNA	rRNA	3:13748175-13748293:-1	119	0	NA	NA	NA	NA	NA	NA	NA	NA	unknown or unavailable	unknown or unavailable	unknown or unavailable	NA	NA	NA	NA	NA	NA	NA	NA	NA	NA	NA	NA	NA	NA	NA	NA	NA	NA	NA		NA	NA	NA	NA	NA	NA		NA	NA	NA	NA	NA
5S_rRNA/ENSRNA049494129	ENSRNA049494129	5S ribosomal RNA	rRNA	3:13854497-13854615:1	119	0	NA	NA	NA	NA	NA	NA	NA	NA	unknown or unavailable	unknown or unavailable	unknown or unavailable	NA	NA	NA	NA	NA	NA	NA	NA	NA	NA	NA	NA	NA	NA	NA	NA	NA	NA	NA		NA	NA	NA	NA	NA	NA		NA	NA	NA	NA	NA
5S_rRNA/ENSRNA049494130	ENSRNA049494130	5S ribosomal RNA	rRNA	3:13716035-13716153:-1	119	0	NA	NA	NA	NA	NA	NA	NA	NA	unknown or unavailable	unknown or unavailable	unknown or unavailable	NA	NA	NA	NA	NA	NA	NA	NA	NA	NA	NA	NA	NA	NA	NA	NA	NA	NA	NA		NA	NA	NA	NA	NA	NA		NA	NA	NA	NA	NA
5S_rRNA/ENSRNA049494131	ENSRNA049494131	5S ribosomal RNA	rRNA	3:13711479-13711598:-1	120	0	NA	NA	NA	NA	NA	NA	NA	NA	unknown or unavailable	unknown or unavailable	unknown or unavailable	NA	NA	NA	NA	NA	NA	NA	NA	NA	NA	NA	NA	NA	NA	NA	NA	NA	NA	NA		NA	NA	NA	NA	NA	NA		NA	NA	NA	NA	NA
5S_rRNA/ENSRNA049494132	ENSRNA049494132	5S ribosomal RNA	rRNA	3:14187691-14187809:1	119	0	NA	NA	NA	NA	NA	NA	NA	NA	unknown or unavailable	unknown or unavailable	unknown or unavailable	NA	NA	NA	NA	NA	NA	NA	NA	NA	NA	NA	NA	NA	NA	NA	NA	NA	NA	NA		NA	NA	NA	NA	NA	NA		NA	NA	NA	NA	NA
5S_rRNA/ENSRNA049494133	ENSRNA049494133	5S ribosomal RNA	rRNA	3:14184210-14184328:1	119	0	NA	NA	NA	NA	NA	NA	NA	NA	unknown or unavailable	unknown or unavailable	unknown or unavailable	NA	NA	NA	NA	NA	NA	NA	NA	NA	NA	NA	NA	NA	NA	NA	NA	NA	NA	NA		NA	NA	NA	NA	NA	NA		NA	NA	NA	NA	NA
5S_rRNA/ENSRNA049494135	ENSRNA049494135	5S ribosomal RNA	rRNA	3:14174495-14174613:1	119	0	NA	NA	NA	NA	NA	NA	NA	NA	unknown or unavailable	unknown or unavailable	unknown or unavailable	NA	NA	NA	NA	NA	NA	NA	NA	NA	NA	NA	NA	NA	NA	NA	NA	NA	NA	NA		NA	NA	NA	NA	NA	NA		NA	NA	NA	NA	NA
5S_rRNA/ENSRNA049494136	ENSRNA049494136	5S ribosomal RNA	rRNA	3:13793092-13793210:-1	119	0	NA	NA	NA	NA	NA	NA	NA	NA	unknown or unavailable	unknown or unavailable	unknown or unavailable	NA	NA	NA	NA	NA	NA	NA	NA	NA	NA	NA	NA	NA	NA	NA	NA	NA	NA	NA		NA	NA	NA	NA	NA	NA		NA	NA	NA	NA	NA
5S_rRNA/ENSRNA049494137	ENSRNA049494137	5S ribosomal RNA	rRNA	3:13737415-13737533:-1	119	0	NA	NA	NA	NA	NA	NA	NA	NA	unknown or unavailable	unknown or unavailable	unknown or unavailable	NA	NA	NA	NA	NA	NA	NA	NA	NA	NA	NA	NA	NA	NA	NA	NA	NA	NA	NA		NA	NA	NA	NA	NA	NA		NA	NA	NA	NA	NA
5S_rRNA/ENSRNA049494138	ENSRNA049494138	5S ribosomal RNA	rRNA	3:13682368-13682486:1	119	0	NA	NA	NA	NA	NA	NA	NA	NA	unknown or unavailable	unknown or unavailable	unknown or unavailable	NA	NA	NA	NA	NA	NA	NA	NA	NA	NA	NA	NA	NA	NA	NA	NA	NA	NA	NA		NA	NA	NA	NA	NA	NA		NA	NA	NA	NA	NA
5S_rRNA/ENSRNA049494139	ENSRNA049494139	5S ribosomal RNA	rRNA	3:14207310-14207428:-1	119	0	NA	NA	NA	NA	NA	NA	NA	NA	unknown or unavailable	unknown or unavailable	unknown or unavailable	NA	NA	NA	NA	NA	NA	NA	NA	NA	NA	NA	NA	NA	NA	NA	NA	NA	NA	NA		NA	NA	NA	NA	NA	NA		NA	NA	NA	NA	NA
5S_rRNA/ENSRNA049494141	ENSRNA049494141	5S ribosomal RNA	rRNA	3:14206806-14206924:-1	119	0	NA	NA	NA	NA	NA	NA	NA	NA	unknown or unavailable	unknown or unavailable	unknown or unavailable	NA	NA	NA	NA	NA	NA	NA	NA	NA	NA	NA	NA	NA	NA	NA	NA	NA	NA	NA		NA	NA	NA	NA	NA	NA		NA	NA	NA	NA	NA
5S_rRNA/ENSRNA049494142	ENSRNA049494142	5S ribosomal RNA	rRNA	3:13771214-13771332:-1	119	0	NA	NA	NA	NA	NA	NA	NA	NA	unknown or unavailable	unknown or unavailable	unknown or unavailable	NA	NA	NA	NA	NA	NA	NA	NA	NA	NA	NA	NA	NA	NA	NA	NA	NA	NA	NA		NA	NA	NA	NA	NA	NA		NA	NA	NA	NA	NA
5S_rRNA/ENSRNA049494143	ENSRNA049494143	5S ribosomal RNA	rRNA	3:13868581-13868699:1	119	0	NA	NA	NA	NA	NA	NA	NA	NA	unknown or unavailable	unknown or unavailable	unknown or unavailable	NA	NA	NA	NA	NA	NA	NA	NA	NA	NA	NA	NA	NA	NA	NA	NA	NA	NA	NA		NA	NA	NA	NA	NA	NA		NA	NA	NA	NA	NA
5S_rRNA/ENSRNA049494144	ENSRNA049494144	5S ribosomal RNA	rRNA	3:13774743-13774861:-1	119	0	NA	NA	NA	NA	NA	NA	NA	NA	unknown or unavailable	unknown or unavailable	unknown or unavailable	NA	NA	NA	NA	NA	NA	NA	NA	NA	NA	NA	NA	NA	NA	NA	NA	NA	NA	NA		NA	NA	NA	NA	NA	NA		NA	NA	NA	NA	NA
5S_rRNA/ENSRNA049494145	ENSRNA049494145	5S ribosomal RNA	rRNA	3:13767679-13767797:-1	119	0	NA	NA	NA	NA	NA	NA	NA	NA	unknown or unavailable	unknown or unavailable	unknown or unavailable	NA	NA	NA	NA	NA	NA	NA	NA	NA	NA	NA	NA	NA	NA	NA	NA	NA	NA	NA		NA	NA	NA	NA	NA	NA		NA	NA	NA	NA	NA
5S_rRNA/ENSRNA049494147	ENSRNA049494147	5S ribosomal RNA	rRNA	3:13776256-13776374:-1	119	0	NA	NA	NA	NA	NA	NA	NA	NA	unknown or unavailable	unknown or unavailable	unknown or unavailable	NA	NA	NA	NA	NA	NA	NA	NA	NA	NA	NA	NA	NA	NA	NA	NA	NA	NA	NA		NA	NA	NA	NA	NA	NA		NA	NA	NA	NA	NA
5S_rRNA/ENSRNA049494148	ENSRNA049494148	5S ribosomal RNA	rRNA	3:13787159-13787277:-1	119	0	NA	NA	NA	NA	NA	NA	NA	NA	unknown or unavailable	unknown or unavailable	unknown or unavailable	NA	NA	NA	NA	NA	NA	NA	NA	NA	NA	NA	NA	NA	NA	NA	NA	NA	NA	NA		NA	NA	NA	NA	NA	NA		NA	NA	NA	NA	NA
5S_rRNA/ENSRNA049494149	ENSRNA049494149	5S ribosomal RNA	rRNA	3:13786166-13786284:-1	119	0	NA	NA	NA	NA	NA	NA	NA	NA	unknown or unavailable	unknown or unavailable	unknown or unavailable	NA	NA	NA	NA	NA	NA	NA	NA	NA	NA	NA	NA	NA	NA	NA	NA	NA	NA	NA		NA	NA	NA	NA	NA	NA		NA	NA	NA	NA	NA
5S_rRNA/ENSRNA049494150	ENSRNA049494150	5S ribosomal RNA	rRNA	3:13731333-13731451:-1	119	0	NA	NA	NA	NA	NA	NA	NA	NA	unknown or unavailable	unknown or unavailable	unknown or unavailable	NA	NA	NA	NA	NA	NA	NA	NA	NA	NA	NA	NA	NA	NA	NA	NA	NA	NA	NA		NA	NA	NA	NA	NA	NA		NA	NA	NA	NA	NA
5S_rRNA/ENSRNA049494151	ENSRNA049494151	5S ribosomal RNA	rRNA	3:13726837-13726955:-1	119	0	NA	NA	NA	NA	NA	NA	NA	NA	unknown or unavailable	unknown or unavailable	unknown or unavailable	NA	NA	NA	NA	NA	NA	NA	NA	NA	NA	NA	NA	NA	NA	NA	NA	NA	NA	NA		NA	NA	NA	NA	NA	NA		NA	NA	NA	NA	NA
5S_rRNA/ENSRNA049494152	ENSRNA049494152	5S ribosomal RNA	rRNA	3:13695085-13695203:-1	119	0	NA	NA	NA	NA	NA	NA	NA	NA	unknown or unavailable	unknown or unavailable	unknown or unavailable	NA	NA	NA	NA	NA	NA	NA	NA	NA	NA	NA	NA	NA	NA	NA	NA	NA	NA	NA		NA	NA	NA	NA	NA	NA		NA	NA	NA	NA	NA
5S_rRNA/ENSRNA049494153	ENSRNA049494153	5S ribosomal RNA	rRNA	3:13692791-13692909:-1	119	0	NA	NA	NA	NA	NA	NA	NA	NA	unknown or unavailable	unknown or unavailable	unknown or unavailable	NA	NA	NA	NA	NA	NA	NA	NA	NA	NA	NA	NA	NA	NA	NA	NA	NA	NA	NA		NA	NA	NA	NA	NA	NA		NA	NA	NA	NA	NA
5S_rRNA/ENSRNA049494154	ENSRNA049494154	5S ribosomal RNA	rRNA	3:13691798-13691916:-1	119	0	NA	NA	NA	NA	NA	NA	NA	NA	unknown or unavailable	unknown or unavailable	unknown or unavailable	NA	NA	NA	NA	NA	NA	NA	NA	NA	NA	NA	NA	NA	NA	NA	NA	NA	NA	NA		NA	NA	NA	NA	NA	NA		NA	NA	NA	NA	NA
5S_rRNA/ENSRNA049494155	ENSRNA049494155	5S ribosomal RNA	rRNA	3:13689326-13689444:-1	119	0	NA	NA	NA	NA	NA	NA	NA	NA	unknown or unavailable	unknown or unavailable	unknown or unavailable	NA	NA	NA	NA	NA	NA	NA	NA	NA	NA	NA	NA	NA	NA	NA	NA	NA	NA	NA		NA	NA	NA	NA	NA	NA		NA	NA	NA	NA	NA
5S_rRNA/ENSRNA049494157	ENSRNA049494157	5S ribosomal RNA	rRNA	3:13687828-13687946:-1	119	0	NA	NA	NA	NA	NA	NA	NA	NA	unknown or unavailable	unknown or unavailable	unknown or unavailable	NA	NA	NA	NA	NA	NA	NA	NA	NA	NA	NA	NA	NA	NA	NA	NA	NA	NA	NA		NA	NA	NA	NA	NA	NA		NA	NA	NA	NA	NA
5S_rRNA/ENSRNA049494158	ENSRNA049494158	5S ribosomal RNA	rRNA	3:13687284-13687402:-1	119	0	NA	NA	NA	NA	NA	NA	NA	NA	unknown or unavailable	unknown or unavailable	unknown or unavailable	NA	NA	NA	NA	NA	NA	NA	NA	NA	NA	NA	NA	NA	NA	NA	NA	NA	NA	NA		NA	NA	NA	NA	NA	NA		NA	NA	NA	NA	NA
5S_rRNA/ENSRNA049494160	ENSRNA049494160	5S ribosomal RNA	rRNA	3:13686292-13686410:-1	119	0	NA	NA	NA	NA	NA	NA	NA	NA	unknown or unavailable	unknown or unavailable	unknown or unavailable	NA	NA	NA	NA	NA	NA	NA	NA	NA	NA	NA	NA	NA	NA	NA	NA	NA	NA	NA		NA	NA	NA	NA	NA	NA		NA	NA	NA	NA	NA
5S_rRNA/ENSRNA049494161	ENSRNA049494161	5S ribosomal RNA	rRNA	3:13775751-13775869:-1	119	0	NA	NA	NA	NA	NA	NA	NA	NA	unknown or unavailable	unknown or unavailable	unknown or unavailable	NA	NA	NA	NA	NA	NA	NA	NA	NA	NA	NA	NA	NA	NA	NA	NA	NA	NA	NA		NA	NA	NA	NA	NA	NA		NA	NA	NA	NA	NA
5S_rRNA/ENSRNA049494162	ENSRNA049494162	5S ribosomal RNA	rRNA	3:13721571-13721690:-1	120	0	NA	NA	NA	NA	NA	NA	NA	NA	unknown or unavailable	unknown or unavailable	unknown or unavailable	NA	NA	NA	NA	NA	NA	NA	NA	NA	NA	NA	NA	NA	NA	NA	NA	NA	NA	NA		NA	NA	NA	NA	NA	NA		NA	NA	NA	NA	NA
5S_rRNA/ENSRNA049494163	ENSRNA049494163	5S ribosomal RNA	rRNA	3:13858031-13858149:1	119	0	NA	NA	NA	NA	NA	NA	NA	NA	unknown or unavailable	unknown or unavailable	unknown or unavailable	NA	NA	NA	NA	NA	NA	NA	NA	NA	NA	NA	NA	NA	NA	NA	NA	NA	NA	NA		NA	NA	NA	NA	NA	NA		NA	NA	NA	NA	NA
5S_rRNA/ENSRNA049494164	ENSRNA049494164	5S ribosomal RNA	rRNA	3:13766671-13766789:-1	119	0	NA	NA	NA	NA	NA	NA	NA	NA	unknown or unavailable	unknown or unavailable	unknown or unavailable	NA	NA	NA	NA	NA	NA	NA	NA	NA	NA	NA	NA	NA	NA	NA	NA	NA	NA	NA		NA	NA	NA	NA	NA	NA		NA	NA	NA	NA	NA
5S_rRNA/ENSRNA049494165	ENSRNA049494165	5S ribosomal RNA	rRNA	3:13703634-13703752:-1	119	0	NA	NA	NA	NA	NA	NA	NA	NA	unknown or unavailable	unknown or unavailable	unknown or unavailable	NA	NA	NA	NA	NA	NA	NA	NA	NA	NA	NA	NA	NA	NA	NA	NA	NA	NA	NA		NA	NA	NA	NA	NA	NA		NA	NA	NA	NA	NA
5S_rRNA/ENSRNA049494167	ENSRNA049494167	5S ribosomal RNA	rRNA	3:14224733-14224851:-1	119	0	NA	NA	NA	NA	NA	NA	NA	NA	unknown or unavailable	unknown or unavailable	unknown or unavailable	NA	NA	NA	NA	NA	NA	NA	NA	NA	NA	NA	NA	NA	NA	NA	NA	NA	NA	NA		NA	NA	NA	NA	NA	NA		NA	NA	NA	NA	NA
5S_rRNA/ENSRNA049494169	ENSRNA049494169	5S ribosomal RNA	rRNA	3:13791635-13791753:-1	119	0	NA	NA	NA	NA	NA	NA	NA	NA	unknown or unavailable	unknown or unavailable	unknown or unavailable	NA	NA	NA	NA	NA	NA	NA	NA	NA	NA	NA	NA	NA	NA	NA	NA	NA	NA	NA		NA	NA	NA	NA	NA	NA		NA	NA	NA	NA	NA
5S_rRNA/ENSRNA049494171	ENSRNA049494171	5S ribosomal RNA	rRNA	3:13748661-13748779:-1	119	0	NA	NA	NA	NA	NA	NA	NA	NA	unknown or unavailable	unknown or unavailable	unknown or unavailable	NA	NA	NA	NA	NA	NA	NA	NA	NA	NA	NA	NA	NA	NA	NA	NA	NA	NA	NA		NA	NA	NA	NA	NA	NA		NA	NA	NA	NA	NA
5S_rRNA/ENSRNA049494172	ENSRNA049494172	5S ribosomal RNA	rRNA	3:13709971-13710089:-1	119	0	NA	NA	NA	NA	NA	NA	NA	NA	unknown or unavailable	unknown or unavailable	unknown or unavailable	NA	NA	NA	NA	NA	NA	NA	NA	NA	NA	NA	NA	NA	NA	NA	NA	NA	NA	NA		NA	NA	NA	NA	NA	NA		NA	NA	NA	NA	NA
5S_rRNA/ENSRNA049494174	ENSRNA049494174	5S ribosomal RNA	rRNA	3:13706436-13706554:-1	119	0	NA	NA	NA	NA	NA	NA	NA	NA	unknown or unavailable	unknown or unavailable	unknown or unavailable	NA	NA	NA	NA	NA	NA	NA	NA	NA	NA	NA	NA	NA	NA	NA	NA	NA	NA	NA		NA	NA	NA	NA	NA	NA		NA	NA	NA	NA	NA
5S_rRNA/ENSRNA049494175	ENSRNA049494175	5S ribosomal RNA	rRNA	3:13707446-13707564:-1	119	0	NA	NA	NA	NA	NA	NA	NA	NA	unknown or unavailable	unknown or unavailable	unknown or unavailable	NA	NA	NA	NA	NA	NA	NA	NA	NA	NA	NA	NA	NA	NA	NA	NA	NA	NA	NA		NA	NA	NA	NA	NA	NA		NA	NA	NA	NA	NA
5S_rRNA/ENSRNA049494178	ENSRNA049494178	5S ribosomal RNA	rRNA	3:14219677-14219795:-1	119	0	NA	NA	NA	NA	NA	NA	NA	NA	unknown or unavailable	unknown or unavailable	unknown or unavailable	NA	NA	NA	NA	NA	NA	NA	NA	NA	NA	NA	NA	NA	NA	NA	NA	NA	NA	NA		NA	NA	NA	NA	NA	NA		NA	NA	NA	NA	NA
5S_rRNA/ENSRNA049494182	ENSRNA049494182	5S ribosomal RNA	rRNA	3:14207815-14207933:-1	119	0	NA	NA	NA	NA	NA	NA	NA	NA	unknown or unavailable	unknown or unavailable	unknown or unavailable	NA	NA	NA	NA	NA	NA	NA	NA	NA	NA	NA	NA	NA	NA	NA	NA	NA	NA	NA		NA	NA	NA	NA	NA	NA		NA	NA	NA	NA	NA
5S_rRNA/ENSRNA049494184	ENSRNA049494184	5S ribosomal RNA	rRNA	3:13779790-13779908:-1	119	0	NA	NA	NA	NA	NA	NA	NA	NA	unknown or unavailable	unknown or unavailable	unknown or unavailable	NA	NA	NA	NA	NA	NA	NA	NA	NA	NA	NA	NA	NA	NA	NA	NA	NA	NA	NA		NA	NA	NA	NA	NA	NA		NA	NA	NA	NA	NA
5S_rRNA/ENSRNA049494186	ENSRNA049494186	5S ribosomal RNA	rRNA	3:13598113-13598232:1	120	0	NA	NA	NA	NA	NA	NA	NA	NA	unknown or unavailable	unknown or unavailable	unknown or unavailable	NA	NA	NA	NA	NA	NA	NA	NA	NA	NA	NA	NA	NA	NA	NA	NA	NA	NA	NA		NA	NA	NA	NA	NA	NA		NA	NA	NA	NA	NA
5S_rRNA/ENSRNA049494189	ENSRNA049494189	5S ribosomal RNA	rRNA	3:13736911-13737029:-1	119	0	NA	NA	NA	NA	NA	NA	NA	NA	unknown or unavailable	unknown or unavailable	unknown or unavailable	NA	NA	NA	NA	NA	NA	NA	NA	NA	NA	NA	NA	NA	NA	NA	NA	NA	NA	NA		NA	NA	NA	NA	NA	NA		NA	NA	NA	NA	NA
5S_rRNA/ENSRNA049494190	ENSRNA049494190	5S ribosomal RNA	rRNA	3:13682872-13682990:1	119	0	NA	NA	NA	NA	NA	NA	NA	NA	unknown or unavailable	unknown or unavailable	unknown or unavailable	NA	NA	NA	NA	NA	NA	NA	NA	NA	NA	NA	NA	NA	NA	NA	NA	NA	NA	NA		NA	NA	NA	NA	NA	NA		NA	NA	NA	NA	NA
5S_rRNA/ENSRNA049494192	ENSRNA049494192	5S ribosomal RNA	rRNA	3:13762864-13762982:-1	119	0	NA	NA	NA	NA	NA	NA	NA	NA	unknown or unavailable	unknown or unavailable	unknown or unavailable	NA	NA	NA	NA	NA	NA	NA	NA	NA	NA	NA	NA	NA	NA	NA	NA	NA	NA	NA		NA	NA	NA	NA	NA	NA		NA	NA	NA	NA	NA
5S_rRNA/ENSRNA049494194	ENSRNA049494194	5S ribosomal RNA	rRNA	3:13759407-13759525:-1	119	0	NA	NA	NA	NA	NA	NA	NA	NA	unknown or unavailable	unknown or unavailable	unknown or unavailable	NA	NA	NA	NA	NA	NA	NA	NA	NA	NA	NA	NA	NA	NA	NA	NA	NA	NA	NA		NA	NA	NA	NA	NA	NA		NA	NA	NA	NA	NA
5S_rRNA/ENSRNA049494195	ENSRNA049494195	5S ribosomal RNA	rRNA	3:13769195-13769313:-1	119	0	NA	NA	NA	NA	NA	NA	NA	NA	unknown or unavailable	unknown or unavailable	unknown or unavailable	NA	NA	NA	NA	NA	NA	NA	NA	NA	NA	NA	NA	NA	NA	NA	NA	NA	NA	NA		NA	NA	NA	NA	NA	NA		NA	NA	NA	NA	NA
5S_rRNA/ENSRNA049494196	ENSRNA049494196	5S ribosomal RNA	rRNA	3:13845516-13845634:1	119	0	NA	NA	NA	NA	NA	NA	NA	NA	unknown or unavailable	unknown or unavailable	unknown or unavailable	NA	NA	NA	NA	NA	NA	NA	NA	NA	NA	NA	NA	NA	NA	NA	NA	NA	NA	NA		NA	NA	NA	NA	NA	NA		NA	NA	NA	NA	NA
5S_rRNA/ENSRNA049494197	ENSRNA049494197	5S ribosomal RNA	rRNA	3:13850122-13850240:1	119	0	NA	NA	NA	NA	NA	NA	NA	NA	unknown or unavailable	unknown or unavailable	unknown or unavailable	NA	NA	NA	NA	NA	NA	NA	NA	NA	NA	NA	NA	NA	NA	NA	NA	NA	NA	NA		NA	NA	NA	NA	NA	NA		NA	NA	NA	NA	NA
5S_rRNA/ENSRNA049494198	ENSRNA049494198	5S ribosomal RNA	rRNA	3:13852973-13853091:1	119	0	NA	NA	NA	NA	NA	NA	NA	NA	unknown or unavailable	unknown or unavailable	unknown or unavailable	NA	NA	NA	NA	NA	NA	NA	NA	NA	NA	NA	NA	NA	NA	NA	NA	NA	NA	NA		NA	NA	NA	NA	NA	NA		NA	NA	NA	NA	NA
5S_rRNA/ENSRNA049494199	ENSRNA049494199	5S ribosomal RNA	rRNA	3:13815998-13816116:1	119	0	NA	NA	NA	NA	NA	NA	NA	NA	unknown or unavailable	unknown or unavailable	unknown or unavailable	NA	NA	NA	NA	NA	NA	NA	NA	NA	NA	NA	NA	NA	NA	NA	NA	NA	NA	NA		NA	NA	NA	NA	NA	NA		NA	NA	NA	NA	NA
5S_rRNA/ENSRNA049494200	ENSRNA049494200	5S ribosomal RNA	rRNA	3:13784346-13784464:-1	119	0	NA	NA	NA	NA	NA	NA	NA	NA	unknown or unavailable	unknown or unavailable	unknown or unavailable	NA	NA	NA	NA	NA	NA	NA	NA	NA	NA	NA	NA	NA	NA	NA	NA	NA	NA	NA		NA	NA	NA	NA	NA	NA		NA	NA	NA	NA	NA
5S_rRNA/ENSRNA049494202	ENSRNA049494202	5S ribosomal RNA	rRNA	3:13783335-13783453:-1	119	0	NA	NA	NA	NA	NA	NA	NA	NA	unknown or unavailable	unknown or unavailable	unknown or unavailable	NA	NA	NA	NA	NA	NA	NA	NA	NA	NA	NA	NA	NA	NA	NA	NA	NA	NA	NA		NA	NA	NA	NA	NA	NA		NA	NA	NA	NA	NA
5S_rRNA/ENSRNA049494205	ENSRNA049494205	5S ribosomal RNA	rRNA	3:13782324-13782442:-1	119	0	NA	NA	NA	NA	NA	NA	NA	NA	unknown or unavailable	unknown or unavailable	unknown or unavailable	NA	NA	NA	NA	NA	NA	NA	NA	NA	NA	NA	NA	NA	NA	NA	NA	NA	NA	NA		NA	NA	NA	NA	NA	NA		NA	NA	NA	NA	NA
5S_rRNA/ENSRNA049494206	ENSRNA049494206	5S ribosomal RNA	rRNA	3:13780807-13780925:-1	119	0	NA	NA	NA	NA	NA	NA	NA	NA	unknown or unavailable	unknown or unavailable	unknown or unavailable	NA	NA	NA	NA	NA	NA	NA	NA	NA	NA	NA	NA	NA	NA	NA	NA	NA	NA	NA		NA	NA	NA	NA	NA	NA		NA	NA	NA	NA	NA
5S_rRNA/ENSRNA049494207	ENSRNA049494207	5S ribosomal RNA	rRNA	3:14217674-14217792:-1	119	0	NA	NA	NA	NA	NA	NA	NA	NA	unknown or unavailable	unknown or unavailable	unknown or unavailable	NA	NA	NA	NA	NA	NA	NA	NA	NA	NA	NA	NA	NA	NA	NA	NA	NA	NA	NA		NA	NA	NA	NA	NA	NA		NA	NA	NA	NA	NA
5S_rRNA/ENSRNA049494208	ENSRNA049494208	5S ribosomal RNA	rRNA	3:14224224-14224342:-1	119	0	NA	NA	NA	NA	NA	NA	NA	NA	unknown or unavailable	unknown or unavailable	unknown or unavailable	NA	NA	NA	NA	NA	NA	NA	NA	NA	NA	NA	NA	NA	NA	NA	NA	NA	NA	NA		NA	NA	NA	NA	NA	NA		NA	NA	NA	NA	NA
5S_rRNA/ENSRNA049494209	ENSRNA049494209	5S ribosomal RNA	rRNA	3:13700728-13700846:-1	119	0	NA	NA	NA	NA	NA	NA	NA	NA	unknown or unavailable	unknown or unavailable	unknown or unavailable	NA	NA	NA	NA	NA	NA	NA	NA	NA	NA	NA	NA	NA	NA	NA	NA	NA	NA	NA		NA	NA	NA	NA	NA	NA		NA	NA	NA	NA	NA
5S_rRNA/ENSRNA049494210	ENSRNA049494210	5S ribosomal RNA	rRNA	3:13723599-13723718:-1	120	0	NA	NA	NA	NA	NA	NA	NA	NA	unknown or unavailable	unknown or unavailable	unknown or unavailable	NA	NA	NA	NA	NA	NA	NA	NA	NA	NA	NA	NA	NA	NA	NA	NA	NA	NA	NA		NA	NA	NA	NA	NA	NA		NA	NA	NA	NA	NA
5S_rRNA/ENSRNA049494211	ENSRNA049494211	5S ribosomal RNA	rRNA	3:14173197-14173315:-1	119	0	NA	NA	NA	NA	NA	NA	NA	NA	unknown or unavailable	unknown or unavailable	unknown or unavailable	NA	NA	NA	NA	NA	NA	NA	NA	NA	NA	NA	NA	NA	NA	NA	NA	NA	NA	NA		NA	NA	NA	NA	NA	NA		NA	NA	NA	NA	NA
5S_rRNA/ENSRNA049494213	ENSRNA049494213	5S ribosomal RNA	rRNA	3:13798517-13798635:-1	119	0	NA	NA	NA	NA	NA	NA	NA	NA	unknown or unavailable	unknown or unavailable	unknown or unavailable	NA	NA	NA	NA	NA	NA	NA	NA	NA	NA	NA	NA	NA	NA	NA	NA	NA	NA	NA		NA	NA	NA	NA	NA	NA		NA	NA	NA	NA	NA
5S_rRNA/ENSRNA049494214	ENSRNA049494214	5S ribosomal RNA	rRNA	3:13754916-13755034:-1	119	0	NA	NA	NA	NA	NA	NA	NA	NA	unknown or unavailable	unknown or unavailable	unknown or unavailable	NA	NA	NA	NA	NA	NA	NA	NA	NA	NA	NA	NA	NA	NA	NA	NA	NA	NA	NA		NA	NA	NA	NA	NA	NA		NA	NA	NA	NA	NA
5S_rRNA/ENSRNA049494217	ENSRNA049494217	5S ribosomal RNA	rRNA	3:14211619-14211737:-1	119	0	NA	NA	NA	NA	NA	NA	NA	NA	unknown or unavailable	unknown or unavailable	unknown or unavailable	NA	NA	NA	NA	NA	NA	NA	NA	NA	NA	NA	NA	NA	NA	NA	NA	NA	NA	NA		NA	NA	NA	NA	NA	NA		NA	NA	NA	NA	NA
5S_rRNA/ENSRNA049494218	ENSRNA049494218	5S ribosomal RNA	rRNA	3:14205291-14205409:-1	119	0	NA	NA	NA	NA	NA	NA	NA	NA	unknown or unavailable	unknown or unavailable	unknown or unavailable	NA	NA	NA	NA	NA	NA	NA	NA	NA	NA	NA	NA	NA	NA	NA	NA	NA	NA	NA		NA	NA	NA	NA	NA	NA		NA	NA	NA	NA	NA
5S_rRNA/ENSRNA049494219	ENSRNA049494219	5S ribosomal RNA	rRNA	3:14186701-14186819:1	119	0	NA	NA	NA	NA	NA	NA	NA	NA	unknown or unavailable	unknown or unavailable	unknown or unavailable	NA	NA	NA	NA	NA	NA	NA	NA	NA	NA	NA	NA	NA	NA	NA	NA	NA	NA	NA		NA	NA	NA	NA	NA	NA		NA	NA	NA	NA	NA
5S_rRNA/ENSRNA049494221	ENSRNA049494221	5S ribosomal RNA	rRNA	3:14175994-14176112:1	119	0	NA	NA	NA	NA	NA	NA	NA	NA	unknown or unavailable	unknown or unavailable	unknown or unavailable	NA	NA	NA	NA	NA	NA	NA	NA	NA	NA	NA	NA	NA	NA	NA	NA	NA	NA	NA		NA	NA	NA	NA	NA	NA		NA	NA	NA	NA	NA
5S_rRNA/ENSRNA049494223	ENSRNA049494223	5S ribosomal RNA	rRNA	3:14216687-14216805:-1	119	0	NA	NA	NA	NA	NA	NA	NA	NA	unknown or unavailable	unknown or unavailable	unknown or unavailable	NA	NA	NA	NA	NA	NA	NA	NA	NA	NA	NA	NA	NA	NA	NA	NA	NA	NA	NA		NA	NA	NA	NA	NA	NA		NA	NA	NA	NA	NA
5S_rRNA/ENSRNA049494225	ENSRNA049494225	5S ribosomal RNA	rRNA	3:13593069-13593187:1	119	0	NA	NA	NA	NA	NA	NA	NA	NA	unknown or unavailable	unknown or unavailable	unknown or unavailable	NA	NA	NA	NA	NA	NA	NA	NA	NA	NA	NA	NA	NA	NA	NA	NA	NA	NA	NA		NA	NA	NA	NA	NA	NA		NA	NA	NA	NA	NA
5S_rRNA/ENSRNA049494227	ENSRNA049494227	5S ribosomal RNA	rRNA	3:14189691-14189809:-1	119	0	NA	NA	NA	NA	NA	NA	NA	NA	unknown or unavailable	unknown or unavailable	unknown or unavailable	NA	NA	NA	NA	NA	NA	NA	NA	NA	NA	NA	NA	NA	NA	NA	NA	NA	NA	NA		NA	NA	NA	NA	NA	NA		NA	NA	NA	NA	NA
5S_rRNA/ENSRNA049494228	ENSRNA049494228	5S ribosomal RNA	rRNA	3:13714005-13714123:-1	119	0	NA	NA	NA	NA	NA	NA	NA	NA	unknown or unavailable	unknown or unavailable	unknown or unavailable	NA	NA	NA	NA	NA	NA	NA	NA	NA	NA	NA	NA	NA	NA	NA	NA	NA	NA	NA		NA	NA	NA	NA	NA	NA		NA	NA	NA	NA	NA
5S_rRNA/ENSRNA049494229	ENSRNA049494229	5S ribosomal RNA	rRNA	3:13781817-13781935:-1	119	0	NA	NA	NA	NA	NA	NA	NA	NA	unknown or unavailable	unknown or unavailable	unknown or unavailable	NA	NA	NA	NA	NA	NA	NA	NA	NA	NA	NA	NA	NA	NA	NA	NA	NA	NA	NA		NA	NA	NA	NA	NA	NA		NA	NA	NA	NA	NA
5S_rRNA/ENSRNA049494231	ENSRNA049494231	5S ribosomal RNA	rRNA	3:13780300-13780418:-1	119	0	NA	NA	NA	NA	NA	NA	NA	NA	unknown or unavailable	unknown or unavailable	unknown or unavailable	NA	NA	NA	NA	NA	NA	NA	NA	NA	NA	NA	NA	NA	NA	NA	NA	NA	NA	NA		NA	NA	NA	NA	NA	NA		NA	NA	NA	NA	NA
5S_rRNA/ENSRNA049494232	ENSRNA049494232	5S ribosomal RNA	rRNA	3:13597603-13597721:1	119	0	NA	NA	NA	NA	NA	NA	NA	NA	unknown or unavailable	unknown or unavailable	unknown or unavailable	NA	NA	NA	NA	NA	NA	NA	NA	NA	NA	NA	NA	NA	NA	NA	NA	NA	NA	NA		NA	NA	NA	NA	NA	NA		NA	NA	NA	NA	NA
5S_rRNA/ENSRNA049494234	ENSRNA049494234	5S ribosomal RNA	rRNA	3:13723089-13723207:-1	119	0	NA	NA	NA	NA	NA	NA	NA	NA	unknown or unavailable	unknown or unavailable	unknown or unavailable	NA	NA	NA	NA	NA	NA	NA	NA	NA	NA	NA	NA	NA	NA	NA	NA	NA	NA	NA		NA	NA	NA	NA	NA	NA		NA	NA	NA	NA	NA
5S_rRNA/ENSRNA049494235	ENSRNA049494235	5S ribosomal RNA	rRNA	3:13721062-13721180:-1	119	0	NA	NA	NA	NA	NA	NA	NA	NA	unknown or unavailable	unknown or unavailable	unknown or unavailable	NA	NA	NA	NA	NA	NA	NA	NA	NA	NA	NA	NA	NA	NA	NA	NA	NA	NA	NA		NA	NA	NA	NA	NA	NA		NA	NA	NA	NA	NA
5S_rRNA/ENSRNA049494237	ENSRNA049494237	5S ribosomal RNA	rRNA	3:13715021-13715140:-1	120	0	NA	NA	NA	NA	NA	NA	NA	NA	unknown or unavailable	unknown or unavailable	unknown or unavailable	NA	NA	NA	NA	NA	NA	NA	NA	NA	NA	NA	NA	NA	NA	NA	NA	NA	NA	NA		NA	NA	NA	NA	NA	NA		NA	NA	NA	NA	NA
5S_rRNA/ENSRNA049494238	ENSRNA049494238	5S ribosomal RNA	rRNA	3:13600155-13600273:1	119	0	NA	NA	NA	NA	NA	NA	NA	NA	unknown or unavailable	unknown or unavailable	unknown or unavailable	NA	NA	NA	NA	NA	NA	NA	NA	NA	NA	NA	NA	NA	NA	NA	NA	NA	NA	NA		NA	NA	NA	NA	NA	NA		NA	NA	NA	NA	NA
5S_rRNA/ENSRNA049494239	ENSRNA049494239	5S ribosomal RNA	rRNA	3:13785357-13785475:-1	119	0	NA	NA	NA	NA	NA	NA	NA	NA	unknown or unavailable	unknown or unavailable	unknown or unavailable	NA	NA	NA	NA	NA	NA	NA	NA	NA	NA	NA	NA	NA	NA	NA	NA	NA	NA	NA		NA	NA	NA	NA	NA	NA		NA	NA	NA	NA	NA
5S_rRNA/ENSRNA049494240	ENSRNA049494240	5S ribosomal RNA	rRNA	3:13697681-13697799:-1	119	0	NA	NA	NA	NA	NA	NA	NA	NA	unknown or unavailable	unknown or unavailable	unknown or unavailable	NA	NA	NA	NA	NA	NA	NA	NA	NA	NA	NA	NA	NA	NA	NA	NA	NA	NA	NA		NA	NA	NA	NA	NA	NA		NA	NA	NA	NA	NA
5S_rRNA/ENSRNA049494243	ENSRNA049494243	5S ribosomal RNA	rRNA	3:13779286-13779404:-1	119	0	NA	NA	NA	NA	NA	NA	NA	NA	unknown or unavailable	unknown or unavailable	unknown or unavailable	NA	NA	NA	NA	NA	NA	NA	NA	NA	NA	NA	NA	NA	NA	NA	NA	NA	NA	NA		NA	NA	NA	NA	NA	NA		NA	NA	NA	NA	NA
5S_rRNA/ENSRNA049494244	ENSRNA049494244	5S ribosomal RNA	rRNA	3:13866306-13866424:1	119	0	NA	NA	NA	NA	NA	NA	NA	NA	unknown or unavailable	unknown or unavailable	unknown or unavailable	NA	NA	NA	NA	NA	NA	NA	NA	NA	NA	NA	NA	NA	NA	NA	NA	NA	NA	NA		NA	NA	NA	NA	NA	NA		NA	NA	NA	NA	NA
5S_rRNA/ENSRNA049494246	ENSRNA049494246	5S ribosomal RNA	rRNA	3:13849133-13849251:1	119	0	NA	NA	NA	NA	NA	NA	NA	NA	unknown or unavailable	unknown or unavailable	unknown or unavailable	NA	NA	NA	NA	NA	NA	NA	NA	NA	NA	NA	NA	NA	NA	NA	NA	NA	NA	NA		NA	NA	NA	NA	NA	NA		NA	NA	NA	NA	NA
5S_rRNA/ENSRNA049494254	ENSRNA049494254	5S ribosomal RNA	rRNA	3:13698194-13698312:-1	119	0	NA	NA	NA	NA	NA	NA	NA	NA	unknown or unavailable	unknown or unavailable	unknown or unavailable	NA	NA	NA	NA	NA	NA	NA	NA	NA	NA	NA	NA	NA	NA	NA	NA	NA	NA	NA		NA	NA	NA	NA	NA	NA		NA	NA	NA	NA	NA
5S_rRNA/ENSRNA049494256	ENSRNA049494256	5S ribosomal RNA	rRNA	3:13778268-13778386:-1	119	0	NA	NA	NA	NA	NA	NA	NA	NA	unknown or unavailable	unknown or unavailable	unknown or unavailable	NA	NA	NA	NA	NA	NA	NA	NA	NA	NA	NA	NA	NA	NA	NA	NA	NA	NA	NA		NA	NA	NA	NA	NA	NA		NA	NA	NA	NA	NA
5S_rRNA/ENSRNA049494258	ENSRNA049494258	5S ribosomal RNA	rRNA	3:13869085-13869203:1	119	0	NA	NA	NA	NA	NA	NA	NA	NA	unknown or unavailable	unknown or unavailable	unknown or unavailable	NA	NA	NA	NA	NA	NA	NA	NA	NA	NA	NA	NA	NA	NA	NA	NA	NA	NA	NA		NA	NA	NA	NA	NA	NA		NA	NA	NA	NA	NA
5S_rRNA/ENSRNA049494259	ENSRNA049494259	5S ribosomal RNA	rRNA	3:13728335-13728453:-1	119	0	NA	NA	NA	NA	NA	NA	NA	NA	unknown or unavailable	unknown or unavailable	unknown or unavailable	NA	NA	NA	NA	NA	NA	NA	NA	NA	NA	NA	NA	NA	NA	NA	NA	NA	NA	NA		NA	NA	NA	NA	NA	NA		NA	NA	NA	NA	NA
5S_rRNA/ENSRNA049494260	ENSRNA049494260	5S ribosomal RNA	rRNA	3:13712493-13712611:-1	119	0	NA	NA	NA	NA	NA	NA	NA	NA	unknown or unavailable	unknown or unavailable	unknown or unavailable	NA	NA	NA	NA	NA	NA	NA	NA	NA	NA	NA	NA	NA	NA	NA	NA	NA	NA	NA		NA	NA	NA	NA	NA	NA		NA	NA	NA	NA	NA
5S_rRNA/ENSRNA049494262	ENSRNA049494262	5S ribosomal RNA	rRNA	3:14218164-14218282:-1	119	0	NA	NA	NA	NA	NA	NA	NA	NA	unknown or unavailable	unknown or unavailable	unknown or unavailable	NA	NA	NA	NA	NA	NA	NA	NA	NA	NA	NA	NA	NA	NA	NA	NA	NA	NA	NA		NA	NA	NA	NA	NA	NA		NA	NA	NA	NA	NA
5S_rRNA/ENSRNA049494265	ENSRNA049494265	5S ribosomal RNA	rRNA	3:13594583-13594701:1	119	0	NA	NA	NA	NA	NA	NA	NA	NA	unknown or unavailable	unknown or unavailable	unknown or unavailable	NA	NA	NA	NA	NA	NA	NA	NA	NA	NA	NA	NA	NA	NA	NA	NA	NA	NA	NA		NA	NA	NA	NA	NA	NA		NA	NA	NA	NA	NA
5S_rRNA/ENSRNA049494267	ENSRNA049494267	5S ribosomal RNA	rRNA	3:13737921-13738039:-1	119	0	NA	NA	NA	NA	NA	NA	NA	NA	unknown or unavailable	unknown or unavailable	unknown or unavailable	NA	NA	NA	NA	NA	NA	NA	NA	NA	NA	NA	NA	NA	NA	NA	NA	NA	NA	NA		NA	NA	NA	NA	NA	NA		NA	NA	NA	NA	NA
5S_rRNA/ENSRNA049494268	ENSRNA049494268	5S ribosomal RNA	rRNA	3:13681862-13681980:1	119	0	NA	NA	NA	NA	NA	NA	NA	NA	unknown or unavailable	unknown or unavailable	unknown or unavailable	NA	NA	NA	NA	NA	NA	NA	NA	NA	NA	NA	NA	NA	NA	NA	NA	NA	NA	NA		NA	NA	NA	NA	NA	NA		NA	NA	NA	NA	NA
5S_rRNA/ENSRNA049494269	ENSRNA049494269	5S ribosomal RNA	rRNA	3:13839734-13839852:1	119	0	NA	NA	NA	NA	NA	NA	NA	NA	unknown or unavailable	unknown or unavailable	unknown or unavailable	NA	NA	NA	NA	NA	NA	NA	NA	NA	NA	NA	NA	NA	NA	NA	NA	NA	NA	NA		NA	NA	NA	NA	NA	NA		NA	NA	NA	NA	NA
5S_rRNA/ENSRNA049494271	ENSRNA049494271	5S ribosomal RNA	rRNA	3:14182913-14183031:1	119	0	NA	NA	NA	NA	NA	NA	NA	NA	unknown or unavailable	unknown or unavailable	unknown or unavailable	NA	NA	NA	NA	NA	NA	NA	NA	NA	NA	NA	NA	NA	NA	NA	NA	NA	NA	NA		NA	NA	NA	NA	NA	NA		NA	NA	NA	NA	NA
5S_rRNA/ENSRNA049494273	ENSRNA049494273	5S ribosomal RNA	rRNA	3:14178957-14179075:1	119	0	NA	NA	NA	NA	NA	NA	NA	NA	unknown or unavailable	unknown or unavailable	unknown or unavailable	NA	NA	NA	NA	NA	NA	NA	NA	NA	NA	NA	NA	NA	NA	NA	NA	NA	NA	NA		NA	NA	NA	NA	NA	NA		NA	NA	NA	NA	NA
5S_rRNA/ENSRNA049494274	ENSRNA049494274	5S ribosomal RNA	rRNA	3:13722583-13722701:-1	119	0	NA	NA	NA	NA	NA	NA	NA	NA	unknown or unavailable	unknown or unavailable	unknown or unavailable	NA	NA	NA	NA	NA	NA	NA	NA	NA	NA	NA	NA	NA	NA	NA	NA	NA	NA	NA		NA	NA	NA	NA	NA	NA		NA	NA	NA	NA	NA
5S_rRNA/ENSRNA049494276	ENSRNA049494276	5S ribosomal RNA	rRNA	3:14183414-14183532:1	119	0	NA	NA	NA	NA	NA	NA	NA	NA	unknown or unavailable	unknown or unavailable	unknown or unavailable	NA	NA	NA	NA	NA	NA	NA	NA	NA	NA	NA	NA	NA	NA	NA	NA	NA	NA	NA		NA	NA	NA	NA	NA	NA		NA	NA	NA	NA	NA
5S_rRNA/ENSRNA049494277	ENSRNA049494277	5S ribosomal RNA	rRNA	3:14179458-14179576:1	119	0	NA	NA	NA	NA	NA	NA	NA	NA	unknown or unavailable	unknown or unavailable	unknown or unavailable	NA	NA	NA	NA	NA	NA	NA	NA	NA	NA	NA	NA	NA	NA	NA	NA	NA	NA	NA		NA	NA	NA	NA	NA	NA		NA	NA	NA	NA	NA
5S_rRNA/ENSRNA049494279	ENSRNA049494279	5S ribosomal RNA	rRNA	3:13864788-13864906:1	119	0	NA	NA	NA	NA	NA	NA	NA	NA	unknown or unavailable	unknown or unavailable	unknown or unavailable	NA	NA	NA	NA	NA	NA	NA	NA	NA	NA	NA	NA	NA	NA	NA	NA	NA	NA	NA		NA	NA	NA	NA	NA	NA		NA	NA	NA	NA	NA
5S_rRNA/ENSRNA049494280	ENSRNA049494280	5S ribosomal RNA	rRNA	3:13859197-13859315:1	119	0	NA	NA	NA	NA	NA	NA	NA	NA	unknown or unavailable	unknown or unavailable	unknown or unavailable	NA	NA	NA	NA	NA	NA	NA	NA	NA	NA	NA	NA	NA	NA	NA	NA	NA	NA	NA		NA	NA	NA	NA	NA	NA		NA	NA	NA	NA	NA
5S_rRNA/ENSRNA049494282	ENSRNA049494282	5S ribosomal RNA	rRNA	3:13857521-13857639:1	119	0	NA	NA	NA	NA	NA	NA	NA	NA	unknown or unavailable	unknown or unavailable	unknown or unavailable	NA	NA	NA	NA	NA	NA	NA	NA	NA	NA	NA	NA	NA	NA	NA	NA	NA	NA	NA		NA	NA	NA	NA	NA	NA		NA	NA	NA	NA	NA
5S_rRNA/ENSRNA049494283	ENSRNA049494283	5S ribosomal RNA	rRNA	3:13855864-13855982:1	119	0	NA	NA	NA	NA	NA	NA	NA	NA	unknown or unavailable	unknown or unavailable	unknown or unavailable	NA	NA	NA	NA	NA	NA	NA	NA	NA	NA	NA	NA	NA	NA	NA	NA	NA	NA	NA		NA	NA	NA	NA	NA	NA		NA	NA	NA	NA	NA
5S_rRNA/ENSRNA049494284	ENSRNA049494284	5S ribosomal RNA	rRNA	3:13863770-13863888:1	119	0	NA	NA	NA	NA	NA	NA	NA	NA	unknown or unavailable	unknown or unavailable	unknown or unavailable	NA	NA	NA	NA	NA	NA	NA	NA	NA	NA	NA	NA	NA	NA	NA	NA	NA	NA	NA		NA	NA	NA	NA	NA	NA		NA	NA	NA	NA	NA
5S_rRNA/ENSRNA049494288	ENSRNA049494288	5S ribosomal RNA	rRNA	3:13763855-13763973:-1	119	0	NA	NA	NA	NA	NA	NA	NA	NA	unknown or unavailable	unknown or unavailable	unknown or unavailable	NA	NA	NA	NA	NA	NA	NA	NA	NA	NA	NA	NA	NA	NA	NA	NA	NA	NA	NA		NA	NA	NA	NA	NA	NA		NA	NA	NA	NA	NA
5S_rRNA/ENSRNA049494289	ENSRNA049494289	5S ribosomal RNA	rRNA	3:13760398-13760516:-1	119	0	NA	NA	NA	NA	NA	NA	NA	NA	unknown or unavailable	unknown or unavailable	unknown or unavailable	NA	NA	NA	NA	NA	NA	NA	NA	NA	NA	NA	NA	NA	NA	NA	NA	NA	NA	NA		NA	NA	NA	NA	NA	NA		NA	NA	NA	NA	NA
5S_rRNA/ENSRNA049494291	ENSRNA049494291	5S ribosomal RNA	rRNA	3:13593561-13593679:1	119	0	NA	NA	NA	NA	NA	NA	NA	NA	unknown or unavailable	unknown or unavailable	unknown or unavailable	NA	NA	NA	NA	NA	NA	NA	NA	NA	NA	NA	NA	NA	NA	NA	NA	NA	NA	NA		NA	NA	NA	NA	NA	NA		NA	NA	NA	NA	NA
5S_rRNA/ENSRNA049494292	ENSRNA049494292	5S ribosomal RNA	rRNA	3:13796534-13796652:-1	119	0	NA	NA	NA	NA	NA	NA	NA	NA	unknown or unavailable	unknown or unavailable	unknown or unavailable	NA	NA	NA	NA	NA	NA	NA	NA	NA	NA	NA	NA	NA	NA	NA	NA	NA	NA	NA		NA	NA	NA	NA	NA	NA		NA	NA	NA	NA	NA
5S_rRNA/ENSRNA049494294	ENSRNA049494294	5S ribosomal RNA	rRNA	3:13752933-13753051:-1	119	0	NA	NA	NA	NA	NA	NA	NA	NA	unknown or unavailable	unknown or unavailable	unknown or unavailable	NA	NA	NA	NA	NA	NA	NA	NA	NA	NA	NA	NA	NA	NA	NA	NA	NA	NA	NA		NA	NA	NA	NA	NA	NA		NA	NA	NA	NA	NA
5S_rRNA/ENSRNA049494296	ENSRNA049494296	5S ribosomal RNA	rRNA	3:14212128-14212246:-1	119	0	NA	NA	NA	NA	NA	NA	NA	NA	unknown or unavailable	unknown or unavailable	unknown or unavailable	NA	NA	NA	NA	NA	NA	NA	NA	NA	NA	NA	NA	NA	NA	NA	NA	NA	NA	NA		NA	NA	NA	NA	NA	NA		NA	NA	NA	NA	NA
5S_rRNA/ENSRNA049494297	ENSRNA049494297	5S ribosomal RNA	rRNA	3:13813979-13814097:1	119	0	NA	NA	NA	NA	NA	NA	NA	NA	unknown or unavailable	unknown or unavailable	unknown or unavailable	NA	NA	NA	NA	NA	NA	NA	NA	NA	NA	NA	NA	NA	NA	NA	NA	NA	NA	NA		NA	NA	NA	NA	NA	NA		NA	NA	NA	NA	NA
5S_rRNA/ENSRNA049494300	ENSRNA049494300	5S ribosomal RNA	rRNA	3:14222208-14222326:-1	119	0	NA	NA	NA	NA	NA	NA	NA	NA	unknown or unavailable	unknown or unavailable	unknown or unavailable	NA	NA	NA	NA	NA	NA	NA	NA	NA	NA	NA	NA	NA	NA	NA	NA	NA	NA	NA		NA	NA	NA	NA	NA	NA		NA	NA	NA	NA	NA
5S_rRNA/ENSRNA049494301	ENSRNA049494301	5S ribosomal RNA	rRNA	3:14218672-14218790:-1	119	0	NA	NA	NA	NA	NA	NA	NA	NA	unknown or unavailable	unknown or unavailable	unknown or unavailable	NA	NA	NA	NA	NA	NA	NA	NA	NA	NA	NA	NA	NA	NA	NA	NA	NA	NA	NA		NA	NA	NA	NA	NA	NA		NA	NA	NA	NA	NA
5S_rRNA/ENSRNA049494302	ENSRNA049494302	5S ribosomal RNA	rRNA	3:13796028-13796146:-1	119	0	NA	NA	NA	NA	NA	NA	NA	NA	unknown or unavailable	unknown or unavailable	unknown or unavailable	NA	NA	NA	NA	NA	NA	NA	NA	NA	NA	NA	NA	NA	NA	NA	NA	NA	NA	NA		NA	NA	NA	NA	NA	NA		NA	NA	NA	NA	NA
5S_rRNA/ENSRNA049494303	ENSRNA049494303	5S ribosomal RNA	rRNA	3:13752427-13752545:-1	119	0	NA	NA	NA	NA	NA	NA	NA	NA	unknown or unavailable	unknown or unavailable	unknown or unavailable	NA	NA	NA	NA	NA	NA	NA	NA	NA	NA	NA	NA	NA	NA	NA	NA	NA	NA	NA		NA	NA	NA	NA	NA	NA		NA	NA	NA	NA	NA
5S_rRNA/ENSRNA049494304	ENSRNA049494304	5S ribosomal RNA	rRNA	3:13735323-13735441:-1	119	0	NA	NA	NA	NA	NA	NA	NA	NA	unknown or unavailable	unknown or unavailable	unknown or unavailable	NA	NA	NA	NA	NA	NA	NA	NA	NA	NA	NA	NA	NA	NA	NA	NA	NA	NA	NA		NA	NA	NA	NA	NA	NA		NA	NA	NA	NA	NA
5S_rRNA/ENSRNA049494305	ENSRNA049494305	5S ribosomal RNA	rRNA	3:13696584-13696702:-1	119	0	NA	NA	NA	NA	NA	NA	NA	NA	unknown or unavailable	unknown or unavailable	unknown or unavailable	NA	NA	NA	NA	NA	NA	NA	NA	NA	NA	NA	NA	NA	NA	NA	NA	NA	NA	NA		NA	NA	NA	NA	NA	NA		NA	NA	NA	NA	NA
5S_rRNA/ENSRNA049494306	ENSRNA049494306	5S ribosomal RNA	rRNA	3:13694093-13694211:-1	119	0	NA	NA	NA	NA	NA	NA	NA	NA	unknown or unavailable	unknown or unavailable	unknown or unavailable	NA	NA	NA	NA	NA	NA	NA	NA	NA	NA	NA	NA	NA	NA	NA	NA	NA	NA	NA		NA	NA	NA	NA	NA	NA		NA	NA	NA	NA	NA
5S_rRNA/ENSRNA049494307	ENSRNA049494307	5S ribosomal RNA	rRNA	3:13720052-13720170:-1	119	0	NA	NA	NA	NA	NA	NA	NA	NA	unknown or unavailable	unknown or unavailable	unknown or unavailable	NA	NA	NA	NA	NA	NA	NA	NA	NA	NA	NA	NA	NA	NA	NA	NA	NA	NA	NA		NA	NA	NA	NA	NA	NA		NA	NA	NA	NA	NA
5S_rRNA/ENSRNA049494310	ENSRNA049494310	5S ribosomal RNA	rRNA	3:13718538-13718656:-1	119	0	NA	NA	NA	NA	NA	NA	NA	NA	unknown or unavailable	unknown or unavailable	unknown or unavailable	NA	NA	NA	NA	NA	NA	NA	NA	NA	NA	NA	NA	NA	NA	NA	NA	NA	NA	NA		NA	NA	NA	NA	NA	NA		NA	NA	NA	NA	NA
5S_rRNA/ENSRNA049494311	ENSRNA049494311	5S ribosomal RNA	rRNA	3:13718051-13718169:-1	119	0	NA	NA	NA	NA	NA	NA	NA	NA	unknown or unavailable	unknown or unavailable	unknown or unavailable	NA	NA	NA	NA	NA	NA	NA	NA	NA	NA	NA	NA	NA	NA	NA	NA	NA	NA	NA		NA	NA	NA	NA	NA	NA		NA	NA	NA	NA	NA
5S_rRNA/ENSRNA049494312	ENSRNA049494312	5S ribosomal RNA	rRNA	3:13716537-13716655:-1	119	0	NA	NA	NA	NA	NA	NA	NA	NA	unknown or unavailable	unknown or unavailable	unknown or unavailable	NA	NA	NA	NA	NA	NA	NA	NA	NA	NA	NA	NA	NA	NA	NA	NA	NA	NA	NA		NA	NA	NA	NA	NA	NA		NA	NA	NA	NA	NA
5S_rRNA/ENSRNA049494315	ENSRNA049494315	5S ribosomal RNA	rRNA	3:14214664-14214782:-1	119	0	NA	NA	NA	NA	NA	NA	NA	NA	unknown or unavailable	unknown or unavailable	unknown or unavailable	NA	NA	NA	NA	NA	NA	NA	NA	NA	NA	NA	NA	NA	NA	NA	NA	NA	NA	NA		NA	NA	NA	NA	NA	NA		NA	NA	NA	NA	NA
5S_rRNA/ENSRNA049494319	ENSRNA049494319	5S ribosomal RNA	rRNA	3:14213142-14213260:-1	119	0	NA	NA	NA	NA	NA	NA	NA	NA	unknown or unavailable	unknown or unavailable	unknown or unavailable	NA	NA	NA	NA	NA	NA	NA	NA	NA	NA	NA	NA	NA	NA	NA	NA	NA	NA	NA		NA	NA	NA	NA	NA	NA		NA	NA	NA	NA	NA
5S_rRNA/ENSRNA049494321	ENSRNA049494321	5S ribosomal RNA	rRNA	3:13798015-13798133:-1	119	0	NA	NA	NA	NA	NA	NA	NA	NA	unknown or unavailable	unknown or unavailable	unknown or unavailable	NA	NA	NA	NA	NA	NA	NA	NA	NA	NA	NA	NA	NA	NA	NA	NA	NA	NA	NA		NA	NA	NA	NA	NA	NA		NA	NA	NA	NA	NA
5S_rRNA/ENSRNA049494324	ENSRNA049494324	5S ribosomal RNA	rRNA	3:13754414-13754532:-1	119	0	NA	NA	NA	NA	NA	NA	NA	NA	unknown or unavailable	unknown or unavailable	unknown or unavailable	NA	NA	NA	NA	NA	NA	NA	NA	NA	NA	NA	NA	NA	NA	NA	NA	NA	NA	NA		NA	NA	NA	NA	NA	NA		NA	NA	NA	NA	NA
5S_rRNA/ENSRNA049494325	ENSRNA049494325	5S ribosomal RNA	rRNA	3:13594072-13594190:1	119	0	NA	NA	NA	NA	NA	NA	NA	NA	unknown or unavailable	unknown or unavailable	unknown or unavailable	NA	NA	NA	NA	NA	NA	NA	NA	NA	NA	NA	NA	NA	NA	NA	NA	NA	NA	NA		NA	NA	NA	NA	NA	NA		NA	NA	NA	NA	NA
5S_rRNA/ENSRNA049494326	ENSRNA049494326	5S ribosomal RNA	rRNA	3:13711987-13712105:-1	119	0	NA	NA	NA	NA	NA	NA	NA	NA	unknown or unavailable	unknown or unavailable	unknown or unavailable	NA	NA	NA	NA	NA	NA	NA	NA	NA	NA	NA	NA	NA	NA	NA	NA	NA	NA	NA		NA	NA	NA	NA	NA	NA		NA	NA	NA	NA	NA
5S_rRNA/ENSRNA049494328	ENSRNA049494328	5S ribosomal RNA	rRNA	3:13865801-13865919:1	119	0	NA	NA	NA	NA	NA	NA	NA	NA	unknown or unavailable	unknown or unavailable	unknown or unavailable	NA	NA	NA	NA	NA	NA	NA	NA	NA	NA	NA	NA	NA	NA	NA	NA	NA	NA	NA		NA	NA	NA	NA	NA	NA		NA	NA	NA	NA	NA
5S_rRNA/ENSRNA049494330	ENSRNA049494330	5S ribosomal RNA	rRNA	3:13858535-13858653:1	119	0	NA	NA	NA	NA	NA	NA	NA	NA	unknown or unavailable	unknown or unavailable	unknown or unavailable	NA	NA	NA	NA	NA	NA	NA	NA	NA	NA	NA	NA	NA	NA	NA	NA	NA	NA	NA		NA	NA	NA	NA	NA	NA		NA	NA	NA	NA	NA
5S_rRNA/ENSRNA049494333	ENSRNA049494333	5S ribosomal RNA	rRNA	3:13800664-13800782:1	119	0	NA	NA	NA	NA	NA	NA	NA	NA	unknown or unavailable	unknown or unavailable	unknown or unavailable	NA	NA	NA	NA	NA	NA	NA	NA	NA	NA	NA	NA	NA	NA	NA	NA	NA	NA	NA		NA	NA	NA	NA	NA	NA		NA	NA	NA	NA	NA
5S_rRNA/ENSRNA049494335	ENSRNA049494335	5S ribosomal RNA	rRNA	3:13790639-13790757:-1	119	0	NA	NA	NA	NA	NA	NA	NA	NA	unknown or unavailable	unknown or unavailable	unknown or unavailable	NA	NA	NA	NA	NA	NA	NA	NA	NA	NA	NA	NA	NA	NA	NA	NA	NA	NA	NA		NA	NA	NA	NA	NA	NA		NA	NA	NA	NA	NA
5S_rRNA/ENSRNA049494336	ENSRNA049494336	5S ribosomal RNA	rRNA	3:13747666-13747784:-1	119	0	NA	NA	NA	NA	NA	NA	NA	NA	unknown or unavailable	unknown or unavailable	unknown or unavailable	NA	NA	NA	NA	NA	NA	NA	NA	NA	NA	NA	NA	NA	NA	NA	NA	NA	NA	NA		NA	NA	NA	NA	NA	NA		NA	NA	NA	NA	NA
5S_rRNA/ENSRNA049494337	ENSRNA049494337	5S ribosomal RNA	rRNA	3:14177471-14177589:1	119	0	NA	NA	NA	NA	NA	NA	NA	NA	unknown or unavailable	unknown or unavailable	unknown or unavailable	NA	NA	NA	NA	NA	NA	NA	NA	NA	NA	NA	NA	NA	NA	NA	NA	NA	NA	NA		NA	NA	NA	NA	NA	NA		NA	NA	NA	NA	NA
5S_rRNA/ENSRNA049494339	ENSRNA049494339	5S ribosomal RNA	rRNA	3:14212636-14212754:-1	119	0	NA	NA	NA	NA	NA	NA	NA	NA	unknown or unavailable	unknown or unavailable	unknown or unavailable	NA	NA	NA	NA	NA	NA	NA	NA	NA	NA	NA	NA	NA	NA	NA	NA	NA	NA	NA		NA	NA	NA	NA	NA	NA		NA	NA	NA	NA	NA
5S_rRNA/ENSRNA049494340	ENSRNA049494340	5S ribosomal RNA	rRNA	3:13870096-13870214:1	119	0	NA	NA	NA	NA	NA	NA	NA	NA	unknown or unavailable	unknown or unavailable	unknown or unavailable	NA	NA	NA	NA	NA	NA	NA	NA	NA	NA	NA	NA	NA	NA	NA	NA	NA	NA	NA		NA	NA	NA	NA	NA	NA		NA	NA	NA	NA	NA
5S_rRNA/ENSRNA049494342	ENSRNA049494342	5S ribosomal RNA	rRNA	3:13701615-13701733:-1	119	0	NA	NA	NA	NA	NA	NA	NA	NA	unknown or unavailable	unknown or unavailable	unknown or unavailable	NA	NA	NA	NA	NA	NA	NA	NA	NA	NA	NA	NA	NA	NA	NA	NA	NA	NA	NA		NA	NA	NA	NA	NA	NA		NA	NA	NA	NA	NA
5S_rRNA/ENSRNA049494344	ENSRNA049494344	5S ribosomal RNA	rRNA	3:13860215-13860333:1	119	0	NA	NA	NA	NA	NA	NA	NA	NA	unknown or unavailable	unknown or unavailable	unknown or unavailable	NA	NA	NA	NA	NA	NA	NA	NA	NA	NA	NA	NA	NA	NA	NA	NA	NA	NA	NA		NA	NA	NA	NA	NA	NA		NA	NA	NA	NA	NA
5S_rRNA/ENSRNA049494345	ENSRNA049494345	5S ribosomal RNA	rRNA	3:13851140-13851258:1	119	0	NA	NA	NA	NA	NA	NA	NA	NA	unknown or unavailable	unknown or unavailable	unknown or unavailable	NA	NA	NA	NA	NA	NA	NA	NA	NA	NA	NA	NA	NA	NA	NA	NA	NA	NA	NA		NA	NA	NA	NA	NA	NA		NA	NA	NA	NA	NA
5S_rRNA/ENSRNA049494346	ENSRNA049494346	5S ribosomal RNA	rRNA	3:13837173-13837291:1	119	0	NA	NA	NA	NA	NA	NA	NA	NA	unknown or unavailable	unknown or unavailable	unknown or unavailable	NA	NA	NA	NA	NA	NA	NA	NA	NA	NA	NA	NA	NA	NA	NA	NA	NA	NA	NA		NA	NA	NA	NA	NA	NA		NA	NA	NA	NA	NA
5S_rRNA/ENSRNA049494348	ENSRNA049494348	5S ribosomal RNA	rRNA	3:13864280-13864398:1	119	0	NA	NA	NA	NA	NA	NA	NA	NA	unknown or unavailable	unknown or unavailable	unknown or unavailable	NA	NA	NA	NA	NA	NA	NA	NA	NA	NA	NA	NA	NA	NA	NA	NA	NA	NA	NA		NA	NA	NA	NA	NA	NA		NA	NA	NA	NA	NA
5S_rRNA/ENSRNA049494349	ENSRNA049494349	5S ribosomal RNA	rRNA	3:13855007-13855125:1	119	0	NA	NA	NA	NA	NA	NA	NA	NA	unknown or unavailable	unknown or unavailable	unknown or unavailable	NA	NA	NA	NA	NA	NA	NA	NA	NA	NA	NA	NA	NA	NA	NA	NA	NA	NA	NA		NA	NA	NA	NA	NA	NA		NA	NA	NA	NA	NA
5S_rRNA/ENSRNA049494352	ENSRNA049494352	5S ribosomal RNA	rRNA	3:13784851-13784969:-1	119	0	NA	NA	NA	NA	NA	NA	NA	NA	unknown or unavailable	unknown or unavailable	unknown or unavailable	NA	NA	NA	NA	NA	NA	NA	NA	NA	NA	NA	NA	NA	NA	NA	NA	NA	NA	NA		NA	NA	NA	NA	NA	NA		NA	NA	NA	NA	NA
5S_rRNA/ENSRNA049494353	ENSRNA049494353	5S ribosomal RNA	rRNA	3:13697175-13697293:-1	119	0	NA	NA	NA	NA	NA	NA	NA	NA	unknown or unavailable	unknown or unavailable	unknown or unavailable	NA	NA	NA	NA	NA	NA	NA	NA	NA	NA	NA	NA	NA	NA	NA	NA	NA	NA	NA		NA	NA	NA	NA	NA	NA		NA	NA	NA	NA	NA
5S_rRNA/ENSRNA049494355	ENSRNA049494355	5S ribosomal RNA	rRNA	3:14182417-14182535:1	119	0	NA	NA	NA	NA	NA	NA	NA	NA	unknown or unavailable	unknown or unavailable	unknown or unavailable	NA	NA	NA	NA	NA	NA	NA	NA	NA	NA	NA	NA	NA	NA	NA	NA	NA	NA	NA		NA	NA	NA	NA	NA	NA		NA	NA	NA	NA	NA
5S_rRNA/ENSRNA049494358	ENSRNA049494358	5S ribosomal RNA	rRNA	3:14178461-14178579:1	119	0	NA	NA	NA	NA	NA	NA	NA	NA	unknown or unavailable	unknown or unavailable	unknown or unavailable	NA	NA	NA	NA	NA	NA	NA	NA	NA	NA	NA	NA	NA	NA	NA	NA	NA	NA	NA		NA	NA	NA	NA	NA	NA		NA	NA	NA	NA	NA
5S_rRNA/ENSRNA049494360	ENSRNA049494360	5S ribosomal RNA	rRNA	3:13847565-13847683:1	119	0	NA	NA	NA	NA	NA	NA	NA	NA	unknown or unavailable	unknown or unavailable	unknown or unavailable	NA	NA	NA	NA	NA	NA	NA	NA	NA	NA	NA	NA	NA	NA	NA	NA	NA	NA	NA		NA	NA	NA	NA	NA	NA		NA	NA	NA	NA	NA
5S_rRNA/ENSRNA049494365	ENSRNA049494365	5S ribosomal RNA	rRNA	3:13693102-13693220:-1	119	0	NA	NA	NA	NA	NA	NA	NA	NA	unknown or unavailable	unknown or unavailable	unknown or unavailable	NA	NA	NA	NA	NA	NA	NA	NA	NA	NA	NA	NA	NA	NA	NA	NA	NA	NA	NA		NA	NA	NA	NA	NA	NA		NA	NA	NA	NA	NA
5S_rRNA/ENSRNA049494368	ENSRNA049494368	5S ribosomal RNA	rRNA	3:13773734-13773852:-1	119	0	NA	NA	NA	NA	NA	NA	NA	NA	unknown or unavailable	unknown or unavailable	unknown or unavailable	NA	NA	NA	NA	NA	NA	NA	NA	NA	NA	NA	NA	NA	NA	NA	NA	NA	NA	NA		NA	NA	NA	NA	NA	NA		NA	NA	NA	NA	NA
5S_rRNA/ENSRNA049494370	ENSRNA049494370	5S ribosomal RNA	rRNA	3:13725348-13725466:-1	119	0	NA	NA	NA	NA	NA	NA	NA	NA	unknown or unavailable	unknown or unavailable	unknown or unavailable	NA	NA	NA	NA	NA	NA	NA	NA	NA	NA	NA	NA	NA	NA	NA	NA	NA	NA	NA		NA	NA	NA	NA	NA	NA		NA	NA	NA	NA	NA
5S_rRNA/ENSRNA049494371	ENSRNA049494371	5S ribosomal RNA	rRNA	3:13861192-13861310:1	119	0	NA	NA	NA	NA	NA	NA	NA	NA	unknown or unavailable	unknown or unavailable	unknown or unavailable	NA	NA	NA	NA	NA	NA	NA	NA	NA	NA	NA	NA	NA	NA	NA	NA	NA	NA	NA		NA	NA	NA	NA	NA	NA		NA	NA	NA	NA	NA
5S_rRNA/ENSRNA049494373	ENSRNA049494373	5S ribosomal RNA	rRNA	3:13852118-13852236:1	119	0	NA	NA	NA	NA	NA	NA	NA	NA	unknown or unavailable	unknown or unavailable	unknown or unavailable	NA	NA	NA	NA	NA	NA	NA	NA	NA	NA	NA	NA	NA	NA	NA	NA	NA	NA	NA		NA	NA	NA	NA	NA	NA		NA	NA	NA	NA	NA
5S_rRNA/ENSRNA049494375	ENSRNA049494375	5S ribosomal RNA	rRNA	3:13838692-13838810:1	119	0	NA	NA	NA	NA	NA	NA	NA	NA	unknown or unavailable	unknown or unavailable	unknown or unavailable	NA	NA	NA	NA	NA	NA	NA	NA	NA	NA	NA	NA	NA	NA	NA	NA	NA	NA	NA		NA	NA	NA	NA	NA	NA		NA	NA	NA	NA	NA
5S_rRNA/ENSRNA049494377	ENSRNA049494377	5S ribosomal RNA	rRNA	3:13778780-13778898:-1	119	0	NA	NA	NA	NA	NA	NA	NA	NA	unknown or unavailable	unknown or unavailable	unknown or unavailable	NA	NA	NA	NA	NA	NA	NA	NA	NA	NA	NA	NA	NA	NA	NA	NA	NA	NA	NA		NA	NA	NA	NA	NA	NA		NA	NA	NA	NA	NA
5S_rRNA/ENSRNA049494382	ENSRNA049494382	5S ribosomal RNA	rRNA	3:14211114-14211232:-1	119	0	NA	NA	NA	NA	NA	NA	NA	NA	unknown or unavailable	unknown or unavailable	unknown or unavailable	NA	NA	NA	NA	NA	NA	NA	NA	NA	NA	NA	NA	NA	NA	NA	NA	NA	NA	NA		NA	NA	NA	NA	NA	NA		NA	NA	NA	NA	NA
5S_rRNA/ENSRNA049494385	ENSRNA049494385	5S ribosomal RNA	rRNA	3:13861703-13861821:1	119	0	NA	NA	NA	NA	NA	NA	NA	NA	unknown or unavailable	unknown or unavailable	unknown or unavailable	NA	NA	NA	NA	NA	NA	NA	NA	NA	NA	NA	NA	NA	NA	NA	NA	NA	NA	NA		NA	NA	NA	NA	NA	NA		NA	NA	NA	NA	NA
5S_rRNA/ENSRNA049494387	ENSRNA049494387	5S ribosomal RNA	rRNA	3:13853481-13853599:1	119	0	NA	NA	NA	NA	NA	NA	NA	NA	unknown or unavailable	unknown or unavailable	unknown or unavailable	NA	NA	NA	NA	NA	NA	NA	NA	NA	NA	NA	NA	NA	NA	NA	NA	NA	NA	NA		NA	NA	NA	NA	NA	NA		NA	NA	NA	NA	NA
5S_rRNA/ENSRNA049494390	ENSRNA049494390	5S ribosomal RNA	rRNA	3:13852467-13852585:1	119	0	NA	NA	NA	NA	NA	NA	NA	NA	unknown or unavailable	unknown or unavailable	unknown or unavailable	NA	NA	NA	NA	NA	NA	NA	NA	NA	NA	NA	NA	NA	NA	NA	NA	NA	NA	NA		NA	NA	NA	NA	NA	NA		NA	NA	NA	NA	NA
5S_rRNA/ENSRNA049494392	ENSRNA049494392	5S ribosomal RNA	rRNA	3:13839201-13839319:1	119	0	NA	NA	NA	NA	NA	NA	NA	NA	unknown or unavailable	unknown or unavailable	unknown or unavailable	NA	NA	NA	NA	NA	NA	NA	NA	NA	NA	NA	NA	NA	NA	NA	NA	NA	NA	NA		NA	NA	NA	NA	NA	NA		NA	NA	NA	NA	NA
5S_rRNA/ENSRNA049494395	ENSRNA049494395	5S ribosomal RNA	rRNA	3:13810067-13810182:1	116	0	NA	NA	NA	NA	NA	NA	NA	NA	unknown or unavailable	unknown or unavailable	unknown or unavailable	NA	NA	NA	NA	NA	NA	NA	NA	NA	NA	NA	NA	NA	NA	NA	NA	NA	NA	NA		NA	NA	NA	NA	NA	NA		NA	NA	NA	NA	NA
5S_rRNA/ENSRNA049494397	ENSRNA049494397	5S ribosomal RNA	rRNA	3:13863263-13863381:1	119	0	NA	NA	NA	NA	NA	NA	NA	NA	unknown or unavailable	unknown or unavailable	unknown or unavailable	NA	NA	NA	NA	NA	NA	NA	NA	NA	NA	NA	NA	NA	NA	NA	NA	NA	NA	NA		NA	NA	NA	NA	NA	NA		NA	NA	NA	NA	NA
5S_rRNA/ENSRNA049494399	ENSRNA049494399	5S ribosomal RNA	rRNA	3:13859707-13859825:1	119	0	NA	NA	NA	NA	NA	NA	NA	NA	unknown or unavailable	unknown or unavailable	unknown or unavailable	NA	NA	NA	NA	NA	NA	NA	NA	NA	NA	NA	NA	NA	NA	NA	NA	NA	NA	NA		NA	NA	NA	NA	NA	NA		NA	NA	NA	NA	NA
5S_rRNA/ENSRNA049494401	ENSRNA049494401	5S ribosomal RNA	rRNA	3:13850632-13850750:1	119	0	NA	NA	NA	NA	NA	NA	NA	NA	unknown or unavailable	unknown or unavailable	unknown or unavailable	NA	NA	NA	NA	NA	NA	NA	NA	NA	NA	NA	NA	NA	NA	NA	NA	NA	NA	NA		NA	NA	NA	NA	NA	NA		NA	NA	NA	NA	NA
5S_rRNA/ENSRNA049494403	ENSRNA049494403	5S ribosomal RNA	rRNA	3:13705933-13706051:-1	119	0	NA	NA	NA	NA	NA	NA	NA	NA	unknown or unavailable	unknown or unavailable	unknown or unavailable	NA	NA	NA	NA	NA	NA	NA	NA	NA	NA	NA	NA	NA	NA	NA	NA	NA	NA	NA		NA	NA	NA	NA	NA	NA		NA	NA	NA	NA	NA
5S_rRNA/ENSRNA049494404	ENSRNA049494404	5S ribosomal RNA	rRNA	3:13719550-13719668:-1	119	0	NA	NA	NA	NA	NA	NA	NA	NA	unknown or unavailable	unknown or unavailable	unknown or unavailable	NA	NA	NA	NA	NA	NA	NA	NA	NA	NA	NA	NA	NA	NA	NA	NA	NA	NA	NA		NA	NA	NA	NA	NA	NA		NA	NA	NA	NA	NA
5S_rRNA/ENSRNA049494406	ENSRNA049494406	5S ribosomal RNA	rRNA	3:13717549-13717667:-1	119	0	NA	NA	NA	NA	NA	NA	NA	NA	unknown or unavailable	unknown or unavailable	unknown or unavailable	NA	NA	NA	NA	NA	NA	NA	NA	NA	NA	NA	NA	NA	NA	NA	NA	NA	NA	NA		NA	NA	NA	NA	NA	NA		NA	NA	NA	NA	NA
5S_rRNA/ENSRNA049494407	ENSRNA049494407	5S ribosomal RNA	rRNA	3:13867567-13867685:1	119	0	NA	NA	NA	NA	NA	NA	NA	NA	unknown or unavailable	unknown or unavailable	unknown or unavailable	NA	NA	NA	NA	NA	NA	NA	NA	NA	NA	NA	NA	NA	NA	NA	NA	NA	NA	NA		NA	NA	NA	NA	NA	NA		NA	NA	NA	NA	NA
5S_rRNA/ENSRNA049494408	ENSRNA049494408	5S ribosomal RNA	rRNA	3:13848068-13848186:1	119	0	NA	NA	NA	NA	NA	NA	NA	NA	unknown or unavailable	unknown or unavailable	unknown or unavailable	NA	NA	NA	NA	NA	NA	NA	NA	NA	NA	NA	NA	NA	NA	NA	NA	NA	NA	NA		NA	NA	NA	NA	NA	NA		NA	NA	NA	NA	NA
5S_rRNA/ENSRNA049494409	ENSRNA049494409	5S ribosomal RNA	rRNA	3:13699717-13699835:-1	119	0	NA	NA	NA	NA	NA	NA	NA	NA	unknown or unavailable	unknown or unavailable	unknown or unavailable	NA	NA	NA	NA	NA	NA	NA	NA	NA	NA	NA	NA	NA	NA	NA	NA	NA	NA	NA		NA	NA	NA	NA	NA	NA		NA	NA	NA	NA	NA
5S_rRNA/ENSRNA049494414	ENSRNA049494414	5S ribosomal RNA	rRNA	3:14205797-14205915:-1	119	0	NA	NA	NA	NA	NA	NA	NA	NA	unknown or unavailable	unknown or unavailable	unknown or unavailable	NA	NA	NA	NA	NA	NA	NA	NA	NA	NA	NA	NA	NA	NA	NA	NA	NA	NA	NA		NA	NA	NA	NA	NA	NA		NA	NA	NA	NA	NA
5S_rRNA/ENSRNA049494415	ENSRNA049494415	5S ribosomal RNA	rRNA	3:14185203-14185321:1	119	0	NA	NA	NA	NA	NA	NA	NA	NA	unknown or unavailable	unknown or unavailable	unknown or unavailable	NA	NA	NA	NA	NA	NA	NA	NA	NA	NA	NA	NA	NA	NA	NA	NA	NA	NA	NA		NA	NA	NA	NA	NA	NA		NA	NA	NA	NA	NA
5S_rRNA/ENSRNA049494417	ENSRNA049494417	5S ribosomal RNA	rRNA	3:14175488-14175606:1	119	0	NA	NA	NA	NA	NA	NA	NA	NA	unknown or unavailable	unknown or unavailable	unknown or unavailable	NA	NA	NA	NA	NA	NA	NA	NA	NA	NA	NA	NA	NA	NA	NA	NA	NA	NA	NA		NA	NA	NA	NA	NA	NA		NA	NA	NA	NA	NA
5S_rRNA/ENSRNA049494421	ENSRNA049494421	5S ribosomal RNA	rRNA	3:14208322-14208440:-1	119	0	NA	NA	NA	NA	NA	NA	NA	NA	unknown or unavailable	unknown or unavailable	unknown or unavailable	NA	NA	NA	NA	NA	NA	NA	NA	NA	NA	NA	NA	NA	NA	NA	NA	NA	NA	NA		NA	NA	NA	NA	NA	NA		NA	NA	NA	NA	NA
5S_rRNA/ENSRNA049494423	ENSRNA049494423	5S ribosomal RNA	rRNA	3:13835678-13835796:1	119	0	NA	NA	NA	NA	NA	NA	NA	NA	unknown or unavailable	unknown or unavailable	unknown or unavailable	NA	NA	NA	NA	NA	NA	NA	NA	NA	NA	NA	NA	NA	NA	NA	NA	NA	NA	NA		NA	NA	NA	NA	NA	NA		NA	NA	NA	NA	NA
5S_rRNA/ENSRNA049494424	ENSRNA049494424	5S ribosomal RNA	rRNA	3:13751682-13751800:-1	119	0	NA	NA	NA	NA	NA	NA	NA	NA	unknown or unavailable	unknown or unavailable	unknown or unavailable	NA	NA	NA	NA	NA	NA	NA	NA	NA	NA	NA	NA	NA	NA	NA	NA	NA	NA	NA		NA	NA	NA	NA	NA	NA		NA	NA	NA	NA	NA
5S_rRNA/ENSRNA049494427	ENSRNA049494427	5S ribosomal RNA	rRNA	3:14220185-14220303:-1	119	0	NA	NA	NA	NA	NA	NA	NA	NA	unknown or unavailable	unknown or unavailable	unknown or unavailable	NA	NA	NA	NA	NA	NA	NA	NA	NA	NA	NA	NA	NA	NA	NA	NA	NA	NA	NA		NA	NA	NA	NA	NA	NA		NA	NA	NA	NA	NA
5S_rRNA/ENSRNA049494429	ENSRNA049494429	5S ribosomal RNA	rRNA	3:13846023-13846141:1	119	0	NA	NA	NA	NA	NA	NA	NA	NA	unknown or unavailable	unknown or unavailable	unknown or unavailable	NA	NA	NA	NA	NA	NA	NA	NA	NA	NA	NA	NA	NA	NA	NA	NA	NA	NA	NA		NA	NA	NA	NA	NA	NA		NA	NA	NA	NA	NA
5S_rRNA/ENSRNA049494430	ENSRNA049494430	5S ribosomal RNA	rRNA	3:13866788-13866906:1	119	0	NA	NA	NA	NA	NA	NA	NA	NA	unknown or unavailable	unknown or unavailable	unknown or unavailable	NA	NA	NA	NA	NA	NA	NA	NA	NA	NA	NA	NA	NA	NA	NA	NA	NA	NA	NA		NA	NA	NA	NA	NA	NA		NA	NA	NA	NA	NA
5S_rRNA/ENSRNA049494432	ENSRNA049494432	5S ribosomal RNA	rRNA	3:13849615-13849733:1	119	0	NA	NA	NA	NA	NA	NA	NA	NA	unknown or unavailable	unknown or unavailable	unknown or unavailable	NA	NA	NA	NA	NA	NA	NA	NA	NA	NA	NA	NA	NA	NA	NA	NA	NA	NA	NA		NA	NA	NA	NA	NA	NA		NA	NA	NA	NA	NA
5S_rRNA/ENSRNA049494434	ENSRNA049494434	5S ribosomal RNA	rRNA	3:13836666-13836784:1	119	0	NA	NA	NA	NA	NA	NA	NA	NA	unknown or unavailable	unknown or unavailable	unknown or unavailable	NA	NA	NA	NA	NA	NA	NA	NA	NA	NA	NA	NA	NA	NA	NA	NA	NA	NA	NA		NA	NA	NA	NA	NA	NA		NA	NA	NA	NA	NA
5S_rRNA/ENSRNA049494435	ENSRNA049494435	5S ribosomal RNA	rRNA	3:13770206-13770324:-1	119	0	NA	NA	NA	NA	NA	NA	NA	NA	unknown or unavailable	unknown or unavailable	unknown or unavailable	NA	NA	NA	NA	NA	NA	NA	NA	NA	NA	NA	NA	NA	NA	NA	NA	NA	NA	NA		NA	NA	NA	NA	NA	NA		NA	NA	NA	NA	NA
5S_rRNA/ENSRNA049494436	ENSRNA049494436	5S ribosomal RNA	rRNA	3:13702627-13702745:-1	119	0	NA	NA	NA	NA	NA	NA	NA	NA	unknown or unavailable	unknown or unavailable	unknown or unavailable	NA	NA	NA	NA	NA	NA	NA	NA	NA	NA	NA	NA	NA	NA	NA	NA	NA	NA	NA		NA	NA	NA	NA	NA	NA		NA	NA	NA	NA	NA
5S_rRNA/ENSRNA049494437	ENSRNA049494437	5S ribosomal RNA	rRNA	3:13709468-13709586:-1	119	0	NA	NA	NA	NA	NA	NA	NA	NA	unknown or unavailable	unknown or unavailable	unknown or unavailable	NA	NA	NA	NA	NA	NA	NA	NA	NA	NA	NA	NA	NA	NA	NA	NA	NA	NA	NA		NA	NA	NA	NA	NA	NA		NA	NA	NA	NA	NA
5S_rRNA/ENSRNA049494438	ENSRNA049494438	5S ribosomal RNA	rRNA	3:13708964-13709082:-1	119	0	NA	NA	NA	NA	NA	NA	NA	NA	unknown or unavailable	unknown or unavailable	unknown or unavailable	NA	NA	NA	NA	NA	NA	NA	NA	NA	NA	NA	NA	NA	NA	NA	NA	NA	NA	NA		NA	NA	NA	NA	NA	NA		NA	NA	NA	NA	NA
5S_rRNA/ENSRNA049494440	ENSRNA049494440	5S ribosomal RNA	rRNA	3:13869588-13869706:1	119	0	NA	NA	NA	NA	NA	NA	NA	NA	unknown or unavailable	unknown or unavailable	unknown or unavailable	NA	NA	NA	NA	NA	NA	NA	NA	NA	NA	NA	NA	NA	NA	NA	NA	NA	NA	NA		NA	NA	NA	NA	NA	NA		NA	NA	NA	NA	NA
5S_rRNA/ENSRNA049494441	ENSRNA049494441	5S ribosomal RNA	rRNA	3:13710475-13710593:-1	119	0	NA	NA	NA	NA	NA	NA	NA	NA	unknown or unavailable	unknown or unavailable	unknown or unavailable	NA	NA	NA	NA	NA	NA	NA	NA	NA	NA	NA	NA	NA	NA	NA	NA	NA	NA	NA		NA	NA	NA	NA	NA	NA		NA	NA	NA	NA	NA
5S_rRNA/ENSRNA049494442	ENSRNA049494442	5S ribosomal RNA	rRNA	3:14176481-14176599:1	119	0	NA	NA	NA	NA	NA	NA	NA	NA	unknown or unavailable	unknown or unavailable	unknown or unavailable	NA	NA	NA	NA	NA	NA	NA	NA	NA	NA	NA	NA	NA	NA	NA	NA	NA	NA	NA		NA	NA	NA	NA	NA	NA		NA	NA	NA	NA	NA
5S_rRNA/ENSRNA049494444	ENSRNA049494444	5S ribosomal RNA	rRNA	3:14173992-14174110:1	119	0	NA	NA	NA	NA	NA	NA	NA	NA	unknown or unavailable	unknown or unavailable	unknown or unavailable	NA	NA	NA	NA	NA	NA	NA	NA	NA	NA	NA	NA	NA	NA	NA	NA	NA	NA	NA		NA	NA	NA	NA	NA	NA		NA	NA	NA	NA	NA
5S_rRNA/ENSRNA049494445	ENSRNA049494445	5S ribosomal RNA	rRNA	3:13750668-13750786:-1	119	0	NA	NA	NA	NA	NA	NA	NA	NA	unknown or unavailable	unknown or unavailable	unknown or unavailable	NA	NA	NA	NA	NA	NA	NA	NA	NA	NA	NA	NA	NA	NA	NA	NA	NA	NA	NA		NA	NA	NA	NA	NA	NA		NA	NA	NA	NA	NA
5S_rRNA/ENSRNA049494446	ENSRNA049494446	5S ribosomal RNA	rRNA	3:13707950-13708068:-1	119	0	NA	NA	NA	NA	NA	NA	NA	NA	unknown or unavailable	unknown or unavailable	unknown or unavailable	NA	NA	NA	NA	NA	NA	NA	NA	NA	NA	NA	NA	NA	NA	NA	NA	NA	NA	NA		NA	NA	NA	NA	NA	NA		NA	NA	NA	NA	NA
5S_rRNA/ENSRNA049494447	ENSRNA049494447	5S ribosomal RNA	rRNA	3:13704919-13705037:-1	119	0	NA	NA	NA	NA	NA	NA	NA	NA	unknown or unavailable	unknown or unavailable	unknown or unavailable	NA	NA	NA	NA	NA	NA	NA	NA	NA	NA	NA	NA	NA	NA	NA	NA	NA	NA	NA		NA	NA	NA	NA	NA	NA		NA	NA	NA	NA	NA
5S_rRNA/ENSRNA049494448	ENSRNA049494448	5S ribosomal RNA	rRNA	3:13706941-13707059:-1	119	0	NA	NA	NA	NA	NA	NA	NA	NA	unknown or unavailable	unknown or unavailable	unknown or unavailable	NA	NA	NA	NA	NA	NA	NA	NA	NA	NA	NA	NA	NA	NA	NA	NA	NA	NA	NA		NA	NA	NA	NA	NA	NA		NA	NA	NA	NA	NA
5S_rRNA/ENSRNA049494450	ENSRNA049494450	5S ribosomal RNA	rRNA	3:13783840-13783958:-1	119	0	NA	NA	NA	NA	NA	NA	NA	NA	unknown or unavailable	unknown or unavailable	unknown or unavailable	NA	NA	NA	NA	NA	NA	NA	NA	NA	NA	NA	NA	NA	NA	NA	NA	NA	NA	NA		NA	NA	NA	NA	NA	NA		NA	NA	NA	NA	NA
5S_rRNA/ENSRNA049494451	ENSRNA049494451	5S ribosomal RNA	rRNA	3:13782829-13782947:-1	119	0	NA	NA	NA	NA	NA	NA	NA	NA	unknown or unavailable	unknown or unavailable	unknown or unavailable	NA	NA	NA	NA	NA	NA	NA	NA	NA	NA	NA	NA	NA	NA	NA	NA	NA	NA	NA		NA	NA	NA	NA	NA	NA		NA	NA	NA	NA	NA
5S_rRNA/ENSRNA049494452	ENSRNA049494452	5S ribosomal RNA	rRNA	3:13781312-13781430:-1	119	0	NA	NA	NA	NA	NA	NA	NA	NA	unknown or unavailable	unknown or unavailable	unknown or unavailable	NA	NA	NA	NA	NA	NA	NA	NA	NA	NA	NA	NA	NA	NA	NA	NA	NA	NA	NA		NA	NA	NA	NA	NA	NA		NA	NA	NA	NA	NA
5S_rRNA/ENSRNA049494454	ENSRNA049494454	5S ribosomal RNA	rRNA	3:14213650-14213768:-1	119	0	NA	NA	NA	NA	NA	NA	NA	NA	unknown or unavailable	unknown or unavailable	unknown or unavailable	NA	NA	NA	NA	NA	NA	NA	NA	NA	NA	NA	NA	NA	NA	NA	NA	NA	NA	NA		NA	NA	NA	NA	NA	NA		NA	NA	NA	NA	NA
5S_rRNA/ENSRNA049494456	ENSRNA049494456	5S ribosomal RNA	rRNA	3:13843498-13843616:1	119	0	NA	NA	NA	NA	NA	NA	NA	NA	unknown or unavailable	unknown or unavailable	unknown or unavailable	NA	NA	NA	NA	NA	NA	NA	NA	NA	NA	NA	NA	NA	NA	NA	NA	NA	NA	NA		NA	NA	NA	NA	NA	NA		NA	NA	NA	NA	NA
5S_rRNA/ENSRNA049494458	ENSRNA049494458	5S ribosomal RNA	rRNA	3:14223720-14223838:-1	119	0	NA	NA	NA	NA	NA	NA	NA	NA	unknown or unavailable	unknown or unavailable	unknown or unavailable	NA	NA	NA	NA	NA	NA	NA	NA	NA	NA	NA	NA	NA	NA	NA	NA	NA	NA	NA		NA	NA	NA	NA	NA	NA		NA	NA	NA	NA	NA
5S_rRNA/ENSRNA049494459	ENSRNA049494459	5S ribosomal RNA	rRNA	3:13770708-13770826:-1	119	0	NA	NA	NA	NA	NA	NA	NA	NA	unknown or unavailable	unknown or unavailable	unknown or unavailable	NA	NA	NA	NA	NA	NA	NA	NA	NA	NA	NA	NA	NA	NA	NA	NA	NA	NA	NA		NA	NA	NA	NA	NA	NA		NA	NA	NA	NA	NA
5S_rRNA/ENSRNA049494461	ENSRNA049494461	5S ribosomal RNA	rRNA	3:14187188-14187306:1	119	0	NA	NA	NA	NA	NA	NA	NA	NA	unknown or unavailable	unknown or unavailable	unknown or unavailable	NA	NA	NA	NA	NA	NA	NA	NA	NA	NA	NA	NA	NA	NA	NA	NA	NA	NA	NA		NA	NA	NA	NA	NA	NA		NA	NA	NA	NA	NA
5S_rRNA/ENSRNA049494462	ENSRNA049494462	5S ribosomal RNA	rRNA	3:13703129-13703247:-1	119	0	NA	NA	NA	NA	NA	NA	NA	NA	unknown or unavailable	unknown or unavailable	unknown or unavailable	NA	NA	NA	NA	NA	NA	NA	NA	NA	NA	NA	NA	NA	NA	NA	NA	NA	NA	NA		NA	NA	NA	NA	NA	NA		NA	NA	NA	NA	NA
5S_rRNA/ENSRNA049494465	ENSRNA049494465	5S ribosomal RNA	rRNA	3:13751176-13751294:-1	119	0	NA	NA	NA	NA	NA	NA	NA	NA	unknown or unavailable	unknown or unavailable	unknown or unavailable	NA	NA	NA	NA	NA	NA	NA	NA	NA	NA	NA	NA	NA	NA	NA	NA	NA	NA	NA		NA	NA	NA	NA	NA	NA		NA	NA	NA	NA	NA
5S_rRNA/ENSRNA049494466	ENSRNA049494466	5S ribosomal RNA	rRNA	3:13708458-13708576:-1	119	0	NA	NA	NA	NA	NA	NA	NA	NA	unknown or unavailable	unknown or unavailable	unknown or unavailable	NA	NA	NA	NA	NA	NA	NA	NA	NA	NA	NA	NA	NA	NA	NA	NA	NA	NA	NA		NA	NA	NA	NA	NA	NA		NA	NA	NA	NA	NA
5S_rRNA/ENSRNA049494468	ENSRNA049494468	5S ribosomal RNA	rRNA	3:13705427-13705545:-1	119	0	NA	NA	NA	NA	NA	NA	NA	NA	unknown or unavailable	unknown or unavailable	unknown or unavailable	NA	NA	NA	NA	NA	NA	NA	NA	NA	NA	NA	NA	NA	NA	NA	NA	NA	NA	NA		NA	NA	NA	NA	NA	NA		NA	NA	NA	NA	NA
5S_rRNA/ENSRNA049494469	ENSRNA049494469	5S ribosomal RNA	rRNA	3:13815491-13815609:1	119	0	NA	NA	NA	NA	NA	NA	NA	NA	unknown or unavailable	unknown or unavailable	unknown or unavailable	NA	NA	NA	NA	NA	NA	NA	NA	NA	NA	NA	NA	NA	NA	NA	NA	NA	NA	NA		NA	NA	NA	NA	NA	NA		NA	NA	NA	NA	NA
5S_rRNA/ENSRNA049494471	ENSRNA049494471	5S ribosomal RNA	rRNA	3:14189305-14189423:-1	119	0	NA	NA	NA	NA	NA	NA	NA	NA	unknown or unavailable	unknown or unavailable	unknown or unavailable	NA	NA	NA	NA	NA	NA	NA	NA	NA	NA	NA	NA	NA	NA	NA	NA	NA	NA	NA		NA	NA	NA	NA	NA	NA		NA	NA	NA	NA	NA
5S_rRNA/ENSRNA049494472	ENSRNA049494472	5S ribosomal RNA	rRNA	3:14188801-14188919:-1	119	0	NA	NA	NA	NA	NA	NA	NA	NA	unknown or unavailable	unknown or unavailable	unknown or unavailable	NA	NA	NA	NA	NA	NA	NA	NA	NA	NA	NA	NA	NA	NA	NA	NA	NA	NA	NA		NA	NA	NA	NA	NA	NA		NA	NA	NA	NA	NA
5S_rRNA/ENSRNA049494473	ENSRNA049494473	5S ribosomal RNA	rRNA	3:14181423-14181541:1	119	0	NA	NA	NA	NA	NA	NA	NA	NA	unknown or unavailable	unknown or unavailable	unknown or unavailable	NA	NA	NA	NA	NA	NA	NA	NA	NA	NA	NA	NA	NA	NA	NA	NA	NA	NA	NA		NA	NA	NA	NA	NA	NA		NA	NA	NA	NA	NA
5S_rRNA/ENSRNA049494474	ENSRNA049494474	5S ribosomal RNA	rRNA	3:13835168-13835286:1	119	0	NA	NA	NA	NA	NA	NA	NA	NA	unknown or unavailable	unknown or unavailable	unknown or unavailable	NA	NA	NA	NA	NA	NA	NA	NA	NA	NA	NA	NA	NA	NA	NA	NA	NA	NA	NA		NA	NA	NA	NA	NA	NA		NA	NA	NA	NA	NA
5S_rRNA/ENSRNA049494475	ENSRNA049494475	5S ribosomal RNA	rRNA	3:14215172-14215290:-1	119	0	NA	NA	NA	NA	NA	NA	NA	NA	unknown or unavailable	unknown or unavailable	unknown or unavailable	NA	NA	NA	NA	NA	NA	NA	NA	NA	NA	NA	NA	NA	NA	NA	NA	NA	NA	NA		NA	NA	NA	NA	NA	NA		NA	NA	NA	NA	NA
5S_rRNA/ENSRNA049494476	ENSRNA049494476	5S ribosomal RNA	rRNA	3:14172711-14172829:-1	119	0	NA	NA	NA	NA	NA	NA	NA	NA	unknown or unavailable	unknown or unavailable	unknown or unavailable	NA	NA	NA	NA	NA	NA	NA	NA	NA	NA	NA	NA	NA	NA	NA	NA	NA	NA	NA		NA	NA	NA	NA	NA	NA		NA	NA	NA	NA	NA
5S_rRNA/ENSRNA049494477	ENSRNA049494477	5S ribosomal RNA	rRNA	3:13698699-13698817:-1	119	0	NA	NA	NA	NA	NA	NA	NA	NA	unknown or unavailable	unknown or unavailable	unknown or unavailable	NA	NA	NA	NA	NA	NA	NA	NA	NA	NA	NA	NA	NA	NA	NA	NA	NA	NA	NA		NA	NA	NA	NA	NA	NA		NA	NA	NA	NA	NA
5S_rRNA/ENSRNA049494478	ENSRNA049494478	5S ribosomal RNA	rRNA	3:13712995-13713113:-1	119	0	NA	NA	NA	NA	NA	NA	NA	NA	unknown or unavailable	unknown or unavailable	unknown or unavailable	NA	NA	NA	NA	NA	NA	NA	NA	NA	NA	NA	NA	NA	NA	NA	NA	NA	NA	NA		NA	NA	NA	NA	NA	NA		NA	NA	NA	NA	NA
5S_rRNA/ENSRNA049494482	ENSRNA049494482	5S ribosomal RNA	rRNA	3:14223219-14223337:-1	119	0	NA	NA	NA	NA	NA	NA	NA	NA	unknown or unavailable	unknown or unavailable	unknown or unavailable	NA	NA	NA	NA	NA	NA	NA	NA	NA	NA	NA	NA	NA	NA	NA	NA	NA	NA	NA		NA	NA	NA	NA	NA	NA		NA	NA	NA	NA	NA
5S_rRNA/ENSRNA049494485	ENSRNA049494485	5S ribosomal RNA	rRNA	3:14221195-14221313:-1	119	0	NA	NA	NA	NA	NA	NA	NA	NA	unknown or unavailable	unknown or unavailable	unknown or unavailable	NA	NA	NA	NA	NA	NA	NA	NA	NA	NA	NA	NA	NA	NA	NA	NA	NA	NA	NA		NA	NA	NA	NA	NA	NA		NA	NA	NA	NA	NA
5S_rRNA/ENSRNA049494488	ENSRNA049494488	5S ribosomal RNA	rRNA	3:14219178-14219296:-1	119	0	NA	NA	NA	NA	NA	NA	NA	NA	unknown or unavailable	unknown or unavailable	unknown or unavailable	NA	NA	NA	NA	NA	NA	NA	NA	NA	NA	NA	NA	NA	NA	NA	NA	NA	NA	NA		NA	NA	NA	NA	NA	NA		NA	NA	NA	NA	NA
5S_rRNA/ENSRNA049494493	ENSRNA049494493	5S ribosomal RNA	rRNA	3:14210098-14210216:-1	119	0	NA	NA	NA	NA	NA	NA	NA	NA	unknown or unavailable	unknown or unavailable	unknown or unavailable	NA	NA	NA	NA	NA	NA	NA	NA	NA	NA	NA	NA	NA	NA	NA	NA	NA	NA	NA		NA	NA	NA	NA	NA	NA		NA	NA	NA	NA	NA
5S_rRNA/ENSRNA049494495	ENSRNA049494495	5S ribosomal RNA	rRNA	3:14214158-14214276:-1	119	0	NA	NA	NA	NA	NA	NA	NA	NA	unknown or unavailable	unknown or unavailable	unknown or unavailable	NA	NA	NA	NA	NA	NA	NA	NA	NA	NA	NA	NA	NA	NA	NA	NA	NA	NA	NA		NA	NA	NA	NA	NA	NA		NA	NA	NA	NA	NA
5S_rRNA/ENSRNA049494506	ENSRNA049494506	5S ribosomal RNA	rRNA	3:14190684-14190802:-1	119	0	NA	NA	NA	NA	NA	NA	NA	NA	unknown or unavailable	unknown or unavailable	unknown or unavailable	NA	NA	NA	NA	NA	NA	NA	NA	NA	NA	NA	NA	NA	NA	NA	NA	NA	NA	NA		NA	NA	NA	NA	NA	NA		NA	NA	NA	NA	NA
5S_rRNA/ENSRNA049494507	ENSRNA049494507	5S ribosomal RNA	rRNA	3:14180432-14180550:1	119	0	NA	NA	NA	NA	NA	NA	NA	NA	unknown or unavailable	unknown or unavailable	unknown or unavailable	NA	NA	NA	NA	NA	NA	NA	NA	NA	NA	NA	NA	NA	NA	NA	NA	NA	NA	NA		NA	NA	NA	NA	NA	NA		NA	NA	NA	NA	NA
5S_rRNA/ENSRNA049494525	ENSRNA049494525	5S ribosomal RNA	rRNA	3:13532717-13532835:1	119	0	NA	NA	NA	NA	NA	NA	NA	NA	unknown or unavailable	unknown or unavailable	unknown or unavailable	NA	NA	NA	NA	NA	NA	NA	NA	NA	NA	NA	NA	NA	NA	NA	NA	NA	NA	NA		NA	NA	NA	NA	NA	NA		NA	NA	NA	NA	NA
5S_rRNA/ENSRNA049494530	ENSRNA049494530	5S ribosomal RNA	rRNA	3:14217179-14217286:-1	108	0	NA	NA	NA	NA	NA	NA	NA	NA	unknown or unavailable	unknown or unavailable	unknown or unavailable	NA	NA	NA	NA	NA	NA	NA	NA	NA	NA	NA	NA	NA	NA	NA	NA	NA	NA	NA		NA	NA	NA	NA	NA	NA		NA	NA	NA	NA	NA
5S_rRNA/ENSRNA049494531	ENSRNA049494531	5S ribosomal RNA	rRNA	3:13801170-13801278:1	109	0	NA	NA	NA	NA	NA	NA	NA	NA	unknown or unavailable	unknown or unavailable	unknown or unavailable	NA	NA	NA	NA	NA	NA	NA	NA	NA	NA	NA	NA	NA	NA	NA	NA	NA	NA	NA		NA	NA	NA	NA	NA	NA		NA	NA	NA	NA	NA
5S_rRNA/ENSRNA049494542	ENSRNA049494542	5S ribosomal RNA	rRNA	3:18850891-18851010:-1	120	0	NA	NA	NA	NA	NA	NA	NA	NA	unknown or unavailable	unknown or unavailable	unknown or unavailable	NA	NA	NA	NA	NA	NA	NA	NA	NA	NA	NA	NA	NA	NA	NA	NA	NA	NA	NA		NA	NA	NA	NA	NA	NA		NA	NA	NA	NA	NA
5S_rRNA/ENSRNA049494547	ENSRNA049494547	5S ribosomal RNA	rRNA	3:13862208-13862326:1	119	0	NA	NA	NA	NA	NA	NA	NA	NA	unknown or unavailable	unknown or unavailable	unknown or unavailable	NA	NA	NA	NA	NA	NA	NA	NA	NA	NA	NA	NA	NA	NA	NA	NA	NA	NA	NA		NA	NA	NA	NA	NA	NA		NA	NA	NA	NA	NA
5S_rRNA/ENSRNA049494597	ENSRNA049494597	5S ribosomal RNA	rRNA	2:3562148-3562266:-1	119	0	NA	NA	NA	NA	NA	NA	NA	NA	unknown or unavailable	unknown or unavailable	unknown or unavailable	NA	NA	NA	NA	NA	NA	NA	NA	NA	NA	NA	NA	NA	NA	NA	NA	NA	NA	NA		NA	NA	NA	NA	NA	NA		NA	NA	NA	NA	NA
5S_rRNA/ENSRNA049494599	ENSRNA049494599	5S ribosomal RNA	rRNA	2:3562635-3562751:-1	117	0	NA	NA	NA	NA	NA	NA	NA	NA	unknown or unavailable	unknown or unavailable	unknown or unavailable	NA	NA	NA	NA	NA	NA	NA	NA	NA	NA	NA	NA	NA	NA	NA	NA	NA	NA	NA		NA	NA	NA	NA	NA	NA		NA	NA	NA	NA	NA
5S_rRNA/ENSRNA049494610	ENSRNA049494610	5S ribosomal RNA	rRNA	2:2892225-2892341:-1	117	0	NA	NA	NA	NA	NA	NA	NA	NA	unknown or unavailable	unknown or unavailable	unknown or unavailable	NA	NA	NA	NA	NA	NA	NA	NA	NA	NA	NA	NA	NA	NA	NA	NA	NA	NA	NA		NA	NA	NA	NA	NA	NA		NA	NA	NA	NA	NA
5S_rRNA/ENSRNA049494629	ENSRNA049494629	5S ribosomal RNA	rRNA	2:3563110-3563228:-1	119	0	NA	NA	NA	NA	NA	NA	NA	NA	unknown or unavailable	unknown or unavailable	unknown or unavailable	NA	NA	NA	NA	NA	NA	NA	NA	NA	NA	NA	NA	NA	NA	NA	NA	NA	NA	NA		NA	NA	NA	NA	NA	NA		NA	NA	NA	NA	NA
5S_rRNA/ENSRNA049494924	ENSRNA049494924	5S ribosomal RNA	rRNA	Pt:107952-108068:1	117	0	NA	NA	NA	NA	NA	NA	NA	NA	unknown or unavailable	unknown or unavailable	unknown or unavailable	NA	NA	NA	NA	NA	NA	NA	NA	NA	NA	NA	NA	NA	NA	NA	NA	NA	NA	NA		NA	NA	NA	NA	NA	NA		NA	NA	NA	NA	NA
5S_rRNA/ENSRNA049494930	ENSRNA049494930	5S ribosomal RNA	rRNA	Pt:130581-130697:-1	117	0	NA	NA	NA	NA	NA	NA	NA	NA	unknown or unavailable	unknown or unavailable	unknown or unavailable	NA	NA	NA	NA	NA	NA	NA	NA	NA	NA	NA	NA	NA	NA	NA	NA	NA	NA	NA		NA	NA	NA	NA	NA	NA		NA	NA	NA	NA	NA
5S_rRNA/ENSRNA049495716	ENSRNA049495716	5S ribosomal RNA	rRNA	1:16431990-16432108:1	119	0	NA	NA	NA	NA	NA	NA	NA	NA	unknown or unavailable	unknown or unavailable	unknown or unavailable	NA	NA	NA	NA	NA	NA	NA	NA	NA	NA	NA	NA	NA	NA	NA	NA	NA	NA	NA		NA	NA	NA	NA	NA	NA		NA	NA	NA	NA	NA
5S_rRNA/ENSRNA049495721	ENSRNA049495721	5S ribosomal RNA	rRNA	1:16431026-16431144:1	119	0	NA	NA	NA	NA	NA	NA	NA	NA	unknown or unavailable	unknown or unavailable	unknown or unavailable	NA	NA	NA	NA	NA	NA	NA	NA	NA	NA	NA	NA	NA	NA	NA	NA	NA	NA	NA		NA	NA	NA	NA	NA	NA		NA	NA	NA	NA	NA
5S_rRNA/ENSRNA049495722	ENSRNA049495722	5S ribosomal RNA	rRNA	1:16432955-16433072:1	118	0	NA	NA	NA	NA	NA	NA	NA	NA	unknown or unavailable	unknown or unavailable	unknown or unavailable	NA	NA	NA	NA	NA	NA	NA	NA	NA	NA	NA	NA	NA	NA	NA	NA	NA	NA	NA		NA	NA	NA	NA	NA	NA		NA	NA	NA	NA	NA
5S_rRNA/ENSRNA049495723	ENSRNA049495723	5S ribosomal RNA	rRNA	1:16433439-16433556:1	118	0	NA	NA	NA	NA	NA	NA	NA	NA	unknown or unavailable	unknown or unavailable	unknown or unavailable	NA	NA	NA	NA	NA	NA	NA	NA	NA	NA	NA	NA	NA	NA	NA	NA	NA	NA	NA		NA	NA	NA	NA	NA	NA		NA	NA	NA	NA	NA
5S_rRNA/ENSRNA049495724	ENSRNA049495724	5S ribosomal RNA	rRNA	1:16433916-16434034:1	119	0	NA	NA	NA	NA	NA	NA	NA	NA	unknown or unavailable	unknown or unavailable	unknown or unavailable	NA	NA	NA	NA	NA	NA	NA	NA	NA	NA	NA	NA	NA	NA	NA	NA	NA	NA	NA		NA	NA	NA	NA	NA	NA		NA	NA	NA	NA	NA
5S_rRNA/ENSRNA049495725	ENSRNA049495725	5S ribosomal RNA	rRNA	1:16432471-16432588:1	118	0	NA	NA	NA	NA	NA	NA	NA	NA	unknown or unavailable	unknown or unavailable	unknown or unavailable	NA	NA	NA	NA	NA	NA	NA	NA	NA	NA	NA	NA	NA	NA	NA	NA	NA	NA	NA		NA	NA	NA	NA	NA	NA		NA	NA	NA	NA	NA
5S_rRNA/ENSRNA049495729	ENSRNA049495729	5S ribosomal RNA	rRNA	1:16431511-16431628:1	118	0	NA	NA	NA	NA	NA	NA	NA	NA	unknown or unavailable	unknown or unavailable	unknown or unavailable	NA	NA	NA	NA	NA	NA	NA	NA	NA	NA	NA	NA	NA	NA	NA	NA	NA	NA	NA		NA	NA	NA	NA	NA	NA		NA	NA	NA	NA	NA
7SL2	AT4G03350	Ubiquitin domain-containing protein 7SL RNA2 [Source:UniProtKB/Swiss-Prot;Acc:Q9ZQZ6]	protein_coding	4:1473718-1474509:-1	792	1	AT4G03350.1	792	AT4G03350.1.exon1	4:1473718-1474509	792	100	4:1473718-1474509	100	unknown or unavailable	flower development (GO:0009908) | leaf development (GO:0048366) | multicellular organism development (GO:0007275) | vegetative to reproductive phase transition of meristem (GO:0010228)	nucleus (GO:0005634)	NA	NA	NA	NA	NA	NA	NA	NA	g09005	FJVB01000020.1:446409-447324:1	916	1	g09005.t1	738	ortholog_one2one	atha to ahal: 51.8%, ahal to atha: 48.3%	NA	NA	NA		NA	NA	NA	NA	NA	NA		NA	NA	NA	NA	NA
A1/AT1G07920	AT1G07920	Elongation factor 1-alpha 4 [Source:UniProtKB/Swiss-Prot;Acc:Q8GTY0]	protein_coding	1:2454771-2457321:1	2551	1	AT1G07920.1	1350	AT1G07920.1.exon1, AT1G07920.1.exon2, AT1G07920.1.exon3	1:2454771-2454937, 1:2455538-2456020, 1:2456114-2457321	1858	72.83	1:2455559-2456020, 1:2456114-2457001	52.92	GTP binding (GO:0005525) | GTPase activity (GO:0003924) | mRNA binding (GO:0003729) | nucleotide binding (GO:0000166) | translation elongation factor activity (GO:0003746)	response to cadmium ion (GO:0046686) | translation (GO:0006412) | translational elongation (GO:0006414)	chloroplast (GO:0009507) | cytoplasm (GO:0005737) | cytosol (GO:0005829) | intracellular (GO:0005622) | membrane (GO:0016020) | mitochondrion (GO:0005739) | nucleolus (GO:0005730) | nucleus (GO:0005634) | plasma membrane (GO:0005886) | plasmodesma (GO:0009506) | vacuolar membrane (GO:0005774) | vacuole (GO:0005773)	fgenesh2_kg.1__791__AT1G07930.1	1:2931229-2932842:1	1614	1	fgenesh2_kg.1__791__AT1G07930.1	1350	ortholog_one2one	atha to alyr: 100.0%, alyr to atha: 100.0%	g32209	FJVB01001300.1:1547-3171:-1	1625	1	g32209.t1	1206	ortholog_one2many	atha to ahal: 100.0%, ahal to atha: 89.3%	0	0	NA		NA	NA	NA	NA	NA	NA		NA	NA	NA	NA	NA
A1/AT1G07930	AT1G07930	Elongation factor 1-alpha 4 [Source:UniProtKB/Swiss-Prot;Acc:Q8GTY0]	protein_coding	1:2458184-2460817:1	2634	2	AT1G07930.1	1350	AT1G07930.1.exon1, AT1G07930.1.exon2, AT1G07930.1.exon3	1:2458184-2458345, 1:2458991-2459475, 1:2459571-2460817	1894	71.91	1:2459014-2459475, 1:2459571-2460458	51.25	GTP binding (GO:0005525) | GTPase activity (GO:0003924) | mRNA binding (GO:0003729) | nucleotide binding (GO:0000166) | translation elongation factor activity (GO:0003746)	response to cadmium ion (GO:0046686) | translation (GO:0006412) | translational elongation (GO:0006414)	chloroplast (GO:0009507) | cytoplasm (GO:0005737) | cytosol (GO:0005829) | intracellular (GO:0005622) | membrane (GO:0016020) | mitochondrion (GO:0005739) | nucleolus (GO:0005730) | nucleus (GO:0005634) | plasma membrane (GO:0005886) | plasmodesma (GO:0009506) | vacuolar membrane (GO:0005774) | vacuole (GO:0005773)	NA	NA	NA	NA	NA	NA	NA	NA	g32209	FJVB01001300.1:1547-3171:-1	1625	1	g32209.t1	1206	ortholog_one2many	atha to ahal: 100.0%, ahal to atha: 89.3%	NA	NA	NA		NA	NA	NA	NA	NA	NA		NA	NA	NA	NA	NA
A1/AT1G07940	AT1G07940	Elongation factor 1-alpha 3 [Source:UniProtKB/Swiss-Prot;Acc:Q0WL56]	protein_coding	1:2462949-2465545:-1	2597	4	AT1G07940.3	1350	AT1G07940.3.exon3, AT1G07940.3.exon1	1:2462949-2464237, 1:2464913-2465494	1871	72.04	1:2463350-2464237	34.19	GTP binding (GO:0005525) | GTPase activity (GO:0003924) | mRNA binding (GO:0003729) | nucleotide binding (GO:0000166) | translation elongation factor activity (GO:0003746)	response to cadmium ion (GO:0046686) | translation (GO:0006412) | translational elongation (GO:0006414)	chloroplast (GO:0009507) | cytoplasm (GO:0005737) | cytosol (GO:0005829) | intracellular (GO:0005622) | membrane (GO:0016020) | mitochondrion (GO:0005739) | nucleolus (GO:0005730) | nucleus (GO:0005634) | plasma membrane (GO:0005886) | plasmodesma (GO:0009506) | vacuolar membrane (GO:0005774) | vacuole (GO:0005773)	fgenesh2_kg.8__1993__AT5G60390.1	8:19520044-19522252:1	2209	1	fgenesh2_kg.8__1993__AT5G60390.1	1350	ortholog_one2one	atha to alyr: 100.0%, alyr to atha: 100.0%	g32209	FJVB01001300.1:1547-3171:-1	1625	1	g32209.t1	1206	ortholog_one2many	atha to ahal: 100.0%, ahal to atha: 89.3%	0	0	NA		NA	NA	NA	NA	NA	NA		NA	NA	NA	NA	NA
A1/AT5G60390	AT5G60390	Elongation factor 1-alpha 3 [Source:UniProtKB/Swiss-Prot;Acc:Q0WL56]	protein_coding	5:24288596-24291020:1	2425	3	AT5G60390.3	1350	AT5G60390.3.exon1, AT5G60390.1.exon2, AT5G60390.3.exon3	5:24288664-24288720, 5:24289224-24289687, 5:24289788-24290856	1590	65.57	5:24289226-24289687, 5:24289788-24290675	55.67	GTP binding (GO:0005525) | GTPase activity (GO:0003924) | mRNA binding (GO:0003729) | nucleotide binding (GO:0000166) | translation elongation factor activity (GO:0003746)	response to cadmium ion (GO:0046686) | translation (GO:0006412) | translational elongation (GO:0006414)	chloroplast (GO:0009507) | cytoplasm (GO:0005737) | cytosol (GO:0005829) | intracellular (GO:0005622) | membrane (GO:0016020) | mitochondrion (GO:0005739) | nucleolus (GO:0005730) | nucleus (GO:0005634) | plasma membrane (GO:0005886) | plasmodesma (GO:0009506) | vacuolar membrane (GO:0005774) | vacuole (GO:0005773)	NA	NA	NA	NA	NA	NA	NA	NA	g10910	FJVB01000026.1:671248-673532:-1	2285	1	g10910.t1	1350	ortholog_one2one	atha to ahal: 100.0%, ahal to atha: 100.0%	NA	NA	NA		NA	NA	NA	NA	NA	NA		NA	NA	NA	NA	NA
A3G2XYLT	AT5G54060	Glycosyltransferase (Fragment) [Source:UniProtKB/TrEMBL;Acc:W8Q6A1]	protein_coding	5:21936746-21938396:-1	1651	1	AT5G54060.1	1407	AT5G54060.1.exon1	5:21936746-21938396	1651	100	5:21936746-21938308	94.67	UDP-xylosyltransferase activity (GO:0035252) | cyanidin 3-O-glucoside 2-O''-xylosyltransferase activity (GO:0102580) | quercetin 3-O-glucosyltransferase activity (GO:0080043) | quercetin 7-O-glucosyltransferase activity (GO:0080044) | transferase activity (GO:0016740) | transferase activity, transferring glycosyl groups (GO:0016757) | transferase activity, transferring hexosyl groups (GO:0016758)	D-xylose metabolic process (GO:0042732) | anthocyanin-containing compound biosynthetic process (GO:0009718) | carbohydrate metabolic process (GO:0005975) | cellular response to cytokinin stimulus (GO:0071368) | cellular response to jasmonic acid stimulus (GO:0071395) | cyanidin 3-O-glucoside metabolic process (GO:1901038) | flavonoid biosynthetic process (GO:0009813) | metabolic process (GO:00081…	intracellular membrane-bounded organelle (GO:0043231)	fgenesh2_kg.8__1298__AT5G54060.1	8:16232675-16234146:-1	1472	1	fgenesh2_kg.8__1298__AT5G54060.1	1407	ortholog_one2one	atha to alyr: 93.8%, alyr to atha: 93.8%	g09447	FJVB01000021.1:1221726-1223256:1	1531	1	g09447.t1	1407	ortholog_one2one	atha to ahal: 94.9%, ahal to atha: 94.9%	0.028	0.2285	0.1225	*	93.5	0	468	0.0289	0.2052	0.1408	*	1056.7	347.3	29	52	0.5477
A6	AT4G14080	Probable glucan endo-1,3-beta-glucosidase A6 [Source:UniProtKB/Swiss-Prot;Acc:Q06915]	protein_coding	4:8118537-8120358:-1	1822	1	AT4G14080.1	1437	AT4G14080.1.exon3, AT4G14080.1.exon2, AT4G14080.1.exon1	4:8118537-8118734, 4:8118812-8120164, 4:8120247-8120358	1663	91.27	4:8118697-8118734, 4:8118812-8120164, 4:8120247-8120292	78.87	glucan endo-1,3-beta-D-glucosidase activity (GO:0042973) | hydrolase activity (GO:0016787) | hydrolase activity, acting on glycosyl bonds (GO:0016798) | hydrolase activity, hydrolyzing O-glycosyl compounds (GO:0004553) | polysaccharide binding (GO:0030247)	carbohydrate metabolic process (GO:0005975) | defense response (GO:0006952) | embryo development ending in seed dormancy (GO:0009793) | metabolic process (GO:0008152) | pollen exine formation (GO:0010584)	anchored component of plasma membrane (GO:0046658)	fgenesh2_kg.7__2936__AT4G14080.1	7:14383201-14385038:1	1838	1	fgenesh2_kg.7__2936__AT4G14080.1	1437	ortholog_one2one	atha to alyr: 96.7%, alyr to atha: 96.7%	g21384	FJVB01000099.1:468947-470824:-1	1878	1	g21384.t1	1437	ortholog_one2one	atha to ahal: 96.7%, ahal to atha: 96.7%	0.0151	0.2099	0.0719	*	94.6	0	478	0.0167	0.1847	0.0904	*	1060	374	16	56	1.3071
A9	AT5G07230	Tapetum-specific protein A9 [Source:UniProtKB/Swiss-Prot;Acc:Q00762]	protein_coding	5:2270948-2271610:1	663	1	AT5G07230.1	276	AT5G07230.1.exon1, AT5G07230.1.exon2	5:2270948-2271274, 5:2271395-2271610	543	81.9	5:2271013-2271274, 5:2271395-2271408	41.63	unknown or unavailable	unknown or unavailable	extracellular region (GO:0005576)	fgenesh2_kg.6__682__AT5G07230.1	6:2793308-2793966:1	659	1	fgenesh2_kg.6__682__AT5G07230.1	276	ortholog_one2one	atha to alyr: 89.0%, alyr to atha: 89.0%	NA	NA	NA	NA	NA	NA	NA	NA	0.0628	0.2693	0.2332	*	93.1	0	91	0.0422	0.1575	0.2679	*	195.2	77.8	7	11	0.8846
AAA1	AT1G80350	Katanin p60 ATPase-containing subunit A1 [Source:UniProtKB/TrEMBL;Acc:Q0WR11]	protein_coding	1:30205314-30208268:-1	2955	1	AT1G80350.1	1572	AT1G80350.1.exon7, AT1G80350.1.exon6, AT1G80350.1.exon5, AT1G80350.1.exon4, AT1G80350.1.exon3, AT1G80350.1.exon2, AT1G80350.1.exon1	1:30205314-30205780, 1:30205870-30205957, 1:30206043-30206201, 1:30206277-30206521, 1:30206691-30206888, 1:30207220-30207691, 1:30207923-30208268	1975	66.84	1:30205499-30205780, 1:30205870-30205957, 1:30206043-30206201, 1:30206277-30206521, 1:30206691-30206888, 1:30207220-30207691, 1:30207923-30208050	53.2	ATP binding (GO:0005524) | ATPase activity (GO:0016887) | hydrolase activity (GO:0016787) | microtubule binding (GO:0008017) | microtubule-severing ATPase activity (GO:0008568) | nucleotide binding (GO:0000166) | protein binding (GO:0005515)	cortical microtubule organization (GO:0043622) | microtubule cytoskeleton organization (GO:0000226) | microtubule severing (GO:0051013) | multidimensional cell growth (GO:0009825) | plant-type cell wall biogenesis (GO:0009832) | trichome branching (GO:0010091)	cytoplasm (GO:0005737) | cytoskeleton (GO:0005856) | microtubule (GO:0005874) | nucleus (GO:0005634)	scaffold_203033.1	2:19077854-19080468:1	2615	1	scaffold_203033.1	1569	ortholog_one2one	atha to alyr: 99.0%, alyr to atha: 98.9%	g01619	FJVB01000002.1:3453267-3456124:1	2858	1	g01619.t1	1569	ortholog_one2one	atha to ahal: 98.9%, ahal to atha: 98.7%	0.0042	0.1147	0.0366	*	97	0.2	522	0.0042	0.1148	0.0366	*	1197.3	368.7	5	39	1.8976
AAAS	AT3G56900	Aladin [Source:UniProtKB/Swiss-Prot;Acc:Q8GWR1]	protein_coding	3:21066122-21069483:1	3362	1	AT3G56900.1	1344	AT3G56900.1.exon1, AT3G56900.1.exon2, AT3G56900.1.exon3, AT3G56900.1.exon4, AT3G56900.1.exon5, AT3G56900.1.exon6, AT3G56900.1.exon7, AT3G56900.1.exon8, AT3G56900.1.exon9, AT3G56900.1.exon10, AT3G56900.1.exon11, AT3G56900.1.exon12, AT3G56900.1.exon13, AT3G56900.1.exon14	3:21066122-21066387, 3:21066470-21066525, 3:21066649-21066813, 3:21067011-21067125, 3:21067209-21067308, 3:21067410-21067589, 3:21067820-21067878, 3:21068045-21068132, 3:21068222-21068303, 3:21068520-21068619, 3:21068709-21068760, 3:21068853-21068990, 3:21069096-21069183, 3:21069281-21069483	1692	50.33	3:21066330-21066387, 3:21066470-21066525, 3:21066649-21066813, 3:21067011-21067125, 3:21067209-21067308, 3:21067410-21067589, 3:21067820-21067878, 3:21068045-21068132, 3:21068222-21068303, 3:21068520-21068619, 3:21068709-21068760, 3:21068853-21068990, 3:21069096-21069183, 3:21069281-21069343	39.98	protein binding (GO:0005515)	mRNA transport (GO:0051028) | nucleocytoplasmic transport (GO:0006913) | protein transport (GO:0015031)	endoplasmic reticulum (GO:0005783) | nuclear envelope (GO:0005635) | nuclear pore (GO:0005643) | nucleus (GO:0005634)	fgenesh2_kg.5__2123__AT3G56900.1	5:18123664-18127007:1	3344	1	fgenesh2_kg.5__2123__AT3G56900.1	1344	ortholog_one2one	atha to alyr: 98.0%, alyr to atha: 98.0%	g21163	FJVB01000097.1:179687-182901:-1	3215	1	g21163.t1	1287	ortholog_one2many	atha to ahal: 96.3%, ahal to atha: 92.2%	0.0102	0.0877	0.1163	*	97.2	0	447	0.01	0.0907	0.1103	*	1009.7	331.3	9	28	0.4046
AAC1	AT3G08580	AAC1 [Source:UniProtKB/TrEMBL;Acc:A0A178V544]	protein_coding	3:2605435-2607895:-1	2461	2	AT3G08580.1	1146	AT3G08580.1.exon4, AT3G08580.1.exon3, AT3G08580.1.exon2, AT3G08580.1.exon1	3:2605442-2606002, 3:2606099-2606473, 3:2606557-2607038, 3:2607532-2607573	1460	59.33	3:2605706-2606002, 3:2606099-2606473, 3:2606557-2607030	46.57	ATP:ADP antiporter activity (GO:0005471) | copper ion binding (GO:0005507) | protein binding (GO:0005515) | transmembrane transporter activity (GO:0022857)	ADP transport (GO:0015866) | ATP transport (GO:0015867) | purine nucleotide transport (GO:0015865) | regulation of mitochondrial membrane permeability (GO:0046902) | transmembrane transport (GO:0055085)	cell wall (GO:0005618) | chloroplast (GO:0009507) | chloroplast envelope (GO:0009941) | integral component of membrane (GO:0016021) | membrane (GO:0016020) | mitochondrial envelope (GO:0005740) | mitochondrial inner membrane (GO:0005743) | mitochondrion (GO:0005739) | nucleolus (GO:0005730) | plasma membrane (GO:0005886) | vacuolar membrane (GO:0005774) | vacuole (GO:0005773)	fgenesh2_kg.3__858__AT3G08580.2	3:3394009-3396396:-1	2388	1	fgenesh2_kg.3__858__AT3G08580.2	1149	ortholog_one2one	atha to alyr: 99.2%, alyr to atha: 99.5%	g11742	FJVB01000029.1:323971-326230:1	2260	1	g11742.t1	1149	ortholog_one2one	atha to ahal: 97.6%, ahal to atha: 97.9%	0.0024	0.1426	0.0168	*	96.6	0.3	380	0.0029	0.1336	0.0217	*	861.9	278.1	2	33	2.3032
AAC2	AT5G13490	AAC2 [Source:UniProtKB/TrEMBL;Acc:A0A178UF67]	protein_coding	5:4335272-4337730:1	2459	2	AT5G13490.2	1158	AT5G13490.2.exon1, AT5G13490.2.exon2, AT5G13490.2.exon3, AT5G13490.2.exon4	5:4335595-4335675, 5:4336026-4336519, 5:4336606-4336980, 5:4337083-4337730	1598	64.99	5:4336034-4336519, 5:4336606-4336980, 5:4337083-4337379	47.09	ATP:ADP antiporter activity (GO:0005471) | copper ion binding (GO:0005507) | protein binding (GO:0005515) | transmembrane transporter activity (GO:0022857)	ADP transport (GO:0015866) | ATP transport (GO:0015867) | purine nucleotide transport (GO:0015865) | regulation of mitochondrial membrane permeability (GO:0046902) | transmembrane transport (GO:0055085)	chloroplast (GO:0009507) | chloroplast envelope (GO:0009941) | integral component of membrane (GO:0016021) | membrane (GO:0016020) | mitochondrial envelope (GO:0005740) | mitochondrial inner membrane (GO:0005743) | mitochondrion (GO:0005739) | vacuolar membrane (GO:0005774)	fgenesh2_kg.6__1303__AT5G13490.1	6:5443481-5445546:1	2066	1	fgenesh2_kg.6__1303__AT5G13490.1	1155	ortholog_one2one	atha to alyr: 95.6%, alyr to atha: 95.3%	g19349	FJVB01000077.1:625897-627993:-1	2097	1	g19349.t1	1155	ortholog_one2one	atha to ahal: 95.3%, ahal to atha: 95.1%	0.0212	0.1617	0.1311	*	94.9	0.3	384	0.0232	0.1439	0.1612	*	875	277	17	32	0.2688
AAC3	AT4G28390	ADP,ATP carrier protein 3, mitochondrial [Source:UniProtKB/Swiss-Prot;Acc:O49447]	protein_coding	4:14041288-14043347:-1	2060	2	AT4G28390.2	1140	AT4G28390.2.exon4, AT4G28390.2.exon3, AT4G28390.2.exon2, AT4G28390.2.exon1	4:14041486-14041782, 4:14041861-14042232, 4:14042311-14042809, 4:14043043-14043184	1310	63.59	4:14041486-14041782, 4:14041861-14042232, 4:14042311-14042781	55.34	ATP:ADP antiporter activity (GO:0005471) | transmembrane transporter activity (GO:0022857)	ADP transport (GO:0015866) | ATP transport (GO:0015867) | purine nucleotide transport (GO:0015865) | regulation of mitochondrial membrane permeability (GO:0046902) | transmembrane transport (GO:0055085)	chloroplast envelope (GO:0009941) | integral component of membrane (GO:0016021) | membrane (GO:0016020) | mitochondrial inner membrane (GO:0005743) | mitochondrion (GO:0005739)	fgenesh2_kg.7__1367__AT4G28390.1	7:5791059-5792997:1	1939	1	fgenesh2_kg.7__1367__AT4G28390.1	1143	ortholog_one2one	atha to alyr: 97.1%, alyr to atha: 97.4%	g04413	FJVB01000007.1:1339180-1341027:1	1848	1	g04413.t1	1143	ortholog_one2one	atha to ahal: 95.0%, ahal to atha: 95.3%	0.0121	0.1178	0.1027	*	96.2	0.3	379	0.0121	0.1081	0.1119	*	833.9	300.1	10	31	0.699
AAE1	AT1G20560	Probable acyl-activating enzyme 1, peroxisomal [Source:UniProtKB/Swiss-Prot;Acc:F4HUK6]	protein_coding	1:7119671-7121871:-1	2201	2	AT1G20560.1	1671	AT1G20560.1.exon2, AT1G20560.1.exon1	1:7119671-7121393, 1:7121527-7121871	2068	93.96	1:7119927-7121393, 1:7121527-7121730	75.92	catalytic activity (GO:0003824) | ligase activity (GO:0016874)	fatty acid metabolic process (GO:0006631) | lipid metabolic process (GO:0006629) | metabolic process (GO:0008152)	peroxisome (GO:0005777)	fgenesh2_kg.1__2240__AT1G20560.1	1:8782100-8784239:-1	2140	1	fgenesh2_kg.1__2240__AT1G20560.1	1668	ortholog_one2one	atha to alyr: 96.8%, alyr to atha: 96.6%	g13513	FJVB01000036.1:883289-885355:1	2067	1	g13513.t1	1665	ortholog_one2one	atha to ahal: 96.8%, ahal to atha: 96.4%	0.0142	0.1472	0.0965	*	95.1	0.5	554	0.0154	0.1473	0.1045	*	1250.2	411.8	18	54	0.4692
AAE11	AT1G66120	Butyrate--CoA ligase AAE11, peroxisomal [Source:UniProtKB/Swiss-Prot;Acc:Q9C8D4]	protein_coding	1:24612620-24614805:1	2186	1	AT1G66120.1	1719	AT1G66120.1.exon1, AT1G66120.1.exon2, AT1G66120.1.exon3	1:24612620-24612837, 1:24613070-24613923, 1:24614024-24614805	1854	84.81	1:24612640-24612837, 1:24613070-24613923, 1:24614024-24614690	78.64	butyrate-CoA ligase activity (GO:0047760) | catalytic activity (GO:0003824) | ligase activity (GO:0016874)	butyrate metabolic process (GO:0019605) | fatty acid metabolic process (GO:0006631) | lipid metabolic process (GO:0006629) | metabolic process (GO:0008152)	peroxisome (GO:0005777)	fgenesh2_kg.2__844__AT1G66120.1	2:10684302-10686929:1	2628	1	fgenesh2_kg.2__844__AT1G66120.1	1719	ortholog_one2one	atha to alyr: 92.7%, alyr to atha: 92.7%	g30289	FJVB01000336.1:3602-5801:-1	2200	2	g30289.t2	1719	ortholog_one2one	atha to ahal: 91.3%, ahal to atha: 91.3%	0.0354	0.2031	0.1743	*	92.9	0	572	0.0361	0.1887	0.1913	*	1248.2	467.8	42	69	0.3301
AAE12	AT1G65890	Probable acyl-activating enzyme 12, peroxisomal [Source:UniProtKB/Swiss-Prot;Acc:Q9SS00]	protein_coding	1:24512438-24514659:-1	2222	1	AT1G65890.1	1737	AT1G65890.1.exon3, AT1G65890.1.exon2, AT1G65890.1.exon1	1:24512438-24513282, 1:24513425-24514278, 1:24514414-24514659	1945	87.53	1:24512598-24513282, 1:24513425-24514278, 1:24514414-24514611	78.17	catalytic activity (GO:0003824) | ligase activity (GO:0016874)	fatty acid metabolic process (GO:0006631) | lipid metabolic process (GO:0006629) | metabolic process (GO:0008152)	peroxisome (GO:0005777)	NA	NA	NA	NA	NA	NA	NA	NA	g25962	FJVB01000165.1:129714-131911:-1	2198	1	g25962.t1	1626	ortholog_one2many	atha to ahal: 87.2%, ahal to atha: 81.7%	NA	NA	NA		NA	NA	NA	NA	NA	NA		NA	NA	NA	NA	NA
AAE14	AT1G30520	2-succinylbenzoate--CoA ligase, chloroplastic/peroxisomal [Source:UniProtKB/Swiss-Prot;Acc:Q8VYJ1]	protein_coding	1:10810397-10813779:1	3383	4	AT1G30520.1	1683	AT1G30520.1.exon1, AT1G30520.1.exon2, AT1G30520.1.exon3, AT1G30520.1.exon4, AT1G30520.1.exon5, AT1G30520.1.exon6, AT1G30520.1.exon7, AT1G30520.1.exon8, AT1G30520.1.exon9, AT1G30520.1.exon10	1:10810397-10811238, 1:10811365-10811437, 1:10811566-10811737, 1:10811819-10811917, 1:10812007-10812104, 1:10812200-10812393, 1:10812464-10812591, 1:10812666-10813051, 1:10813120-10813322, 1:10813417-10813700	2479	73.28	1:10811039-10811238, 1:10811365-10811437, 1:10811566-10811737, 1:10811819-10811917, 1:10812007-10812104, 1:10812200-10812393, 1:10812464-10812591, 1:10812666-10813051, 1:10813120-10813322, 1:10813417-10813546	49.75	ATP binding (GO:0005524) | catalytic activity (GO:0003824) | ligase activity (GO:0016874) | nucleotide binding (GO:0000166) | o-succinylbenzoate-CoA ligase activity (GO:0008756)	metabolic process (GO:0008152) | phylloquinone biosynthetic process (GO:0042372)	chloroplast (GO:0009507) | chloroplast membrane (GO:0031969) | integral component of membrane (GO:0016021) | membrane (GO:0016020) | peroxisomal membrane (GO:0005778) | peroxisome (GO:0005777) | plastid (GO:0009536)	fgenesh1_pm.C_scaffold_1002472	1:13712656-13715652:1	2997	1	fgenesh1_pm.C_scaffold_1002472	1746	ortholog_one2one	atha to alyr: 89.3%, alyr to atha: 92.7%	g18785	FJVB01000073.1:39796-42697:1	2902	1	g18785.t1	1683	ortholog_one2one	atha to ahal: 92.5%, ahal to atha: 92.5%	0.036	0.1437	0.2505	*	90.7	3.6	560	0.0358	0.1381	0.2592	*	1230.8	449.2	41	54	-0.4459
AAE15	AT4G14070	Long-chain-fatty-acid--[acyl-carrier-protein] ligase AEE15, chloroplastic [Source:UniProtKB/Swiss-Prot;Acc:Q8W471]	protein_coding	4:8111944-8118188:-1	6245	1	AT4G14070.1	2184	AT4G14070.1.exon18, AT4G14070.1.exon17, AT4G14070.1.exon16, AT4G14070.1.exon15, AT4G14070.1.exon14, AT4G14070.1.exon13, AT4G14070.1.exon12, AT4G14070.1.exon11, AT4G14070.1.exon10, AT4G14070.1.exon9, AT4G14070.1.exon8, AT4G14070.1.exon7, AT4G14070.1.exon6, AT4G14070.1.exon5, AT4G14070.1.exon4, AT4G14070.1.exon3, AT4G14070.1.exon2, AT4G14070.1.exon1	4:8111944-8112214, 4:8112310-8112367, 4:8112443-8112558, 4:8112657-8112736, 4:8112836-8112995, 4:8113154-8113291, 4:8113625-8113705, 4:8113807-8113860, 4:8113943-8114101, 4:8114213-8114318, 4:8114442-8114509, 4:8114716-8114865, 4:8114999-8115114, 4:8115186-8115394, 4:8115848-8115935, 4:8116518-8116632, 4:8117234-8117419, 4:8117833-8118188	2511	40.21	4:8112122-8112214, 4:8112310-8112367, 4:8112443-8112558, 4:8112657-8112736, 4:8112836-8112995, 4:8113154-8113291, 4:8113625-8113705, 4:8113807-8113860, 4:8113943-8114101, 4:8114213-8114318, 4:8114442-8114509, 4:8114716-8114865, 4:8114999-8115114, 4:8115186-8115394, 4:8115848-8115935, 4:8116518-8116632, 4:8117234-8117419, 4:8117833-8118039	34.97	catalytic activity (GO:0003824) | ligase activity (GO:0016874) | long-chain fatty acid [acyl-carrier-protein] ligase activity (GO:0008922)	fatty acid elongation (GO:0030497) | fatty acid metabolic process (GO:0006631) | lipid metabolic process (GO:0006629) | metabolic process (GO:0008152)	chloroplast (GO:0009507) | chloroplast envelope (GO:0009941) | plastid (GO:0009536)	scaffold_703233.1	7:14386453-14392765:1	6313	1	scaffold_703233.1	2184	ortholog_one2one	atha to alyr: 94.8%, alyr to atha: 94.8%	g21383	FJVB01000099.1:461443-468324:-1	6882	1	g21383.t1	2184	ortholog_one2one	atha to ahal: 94.8%, ahal to atha: 94.8%	0.0239	0.1114	0.2145	*	95.8	0	727	0.0235	0.11	0.2136	*	1645.1	535.9	38	53	0.1429
AAE16	AT3G23790	Probable acyl-activating enzyme 16, chloroplastic [Source:UniProtKB/Swiss-Prot;Acc:Q9LK39]	protein_coding	3:8575051-8581331:1	6281	1	AT3G23790.1	2169	AT3G23790.1.exon1, AT3G23790.1.exon2, AT3G23790.1.exon3, AT3G23790.1.exon4, AT3G23790.1.exon5, AT3G23790.1.exon6, AT3G23790.1.exon7, AT3G23790.1.exon8, AT3G23790.1.exon9, AT3G23790.1.exon10, AT3G23790.1.exon11, AT3G23790.1.exon12, AT3G23790.1.exon13, AT3G23790.1.exon14, AT3G23790.1.exon15, AT3G23790.1.exon16, AT3G23790.1.exon17, AT3G23790.1.exon18	3:8575051-8575420, 3:8575733-8575924, 3:8576372-8576486, 3:8577083-8577170, 3:8577623-8577831, 3:8577903-8578018, 3:8578136-8578285, 3:8578439-8578506, 3:8578651-8578756, 3:8578887-8579045, 3:8579154-8579207, 3:8579311-8579391, 3:8579494-8579631, 3:8579953-8580112, 3:8580342-8580421, 3:8580518-8580666, 3:8580759-8580816, 3:8580909-8581331	2716	43.24	3:8575268-8575420, 3:8575733-8575924, 3:8576372-8576486, 3:8577083-8577170, 3:8577623-8577831, 3:8577903-8578018, 3:8578136-8578285, 3:8578439-8578506, 3:8578651-8578756, 3:8578887-8579045, 3:8579154-8579207, 3:8579311-8579391, 3:8579494-8579631, 3:8579953-8580112, 3:8580342-8580421, 3:8580518-8580666, 3:8580759-8580816, 3:8580909-8581001	34.53	catalytic activity (GO:0003824) | ligase activity (GO:0016874)	fatty acid metabolic process (GO:0006631) | lipid metabolic process (GO:0006629) | metabolic process (GO:0008152)	chloroplast (GO:0009507) | chloroplast envelope (GO:0009941) | plastid (GO:0009536)	scaffold_302894.1	3:11119509-11125862:-1	6354	1	scaffold_302894.1	2169	ortholog_one2one	atha to alyr: 95.7%, alyr to atha: 95.7%	g24015	FJVB01000134.1:139486-146034:1	6549	1	g24015.t1	2169	ortholog_one2one	atha to ahal: 96.1%, ahal to atha: 96.1%	0.0205	0.1463	0.1401	*	95.5	0	722	0.0173	0.1386	0.1248	*	1607.9	558.1	27	69	0.3405
AAE17	AT5G23050	Probable acyl-activating enzyme 17, peroxisomal [Source:UniProtKB/Swiss-Prot;Acc:F4KBF3]	protein_coding	5:7731221-7735566:-1	4346	2	AT5G23050.1	2166	AT5G23050.1.exon14, AT5G23050.1.exon13, AT5G23050.1.exon12, AT5G23050.1.exon11, AT5G23050.1.exon10, AT5G23050.1.exon9, AT5G23050.1.exon8, AT5G23050.1.exon7, AT5G23050.1.exon6, AT5G23050.1.exon5, AT5G23050.1.exon4, AT5G23050.1.exon3, AT5G23050.1.exon2, AT5G23050.1.exon1	5:7731221-7731623, 5:7731700-7731912, 5:7732009-7732107, 5:7732183-7732308, 5:7732407-7732623, 5:7732891-7732985, 5:7733198-7733418, 5:7733503-7733576, 5:7733713-7733838, 5:7733926-7733966, 5:7734298-7734502, 5:7734591-7734847, 5:7734936-7735065, 5:7735149-7735566	2625	60.4	5:7731513-7731623, 5:7731700-7731912, 5:7732009-7732107, 5:7732183-7732308, 5:7732407-7732623, 5:7732891-7732985, 5:7733198-7733418, 5:7733503-7733576, 5:7733713-7733838, 5:7733926-7733966, 5:7734298-7734502, 5:7734591-7734847, 5:7734936-7735065, 5:7735149-7735399	49.84	catalytic activity (GO:0003824) | ligase activity (GO:0016874)	fatty acid metabolic process (GO:0006631) | lipid metabolic process (GO:0006629) | metabolic process (GO:0008152)	peroxisome (GO:0005777)	fgenesh2_kg.6__2292__AT5G23050.1	6:9798937-9803240:-1	4304	1	fgenesh2_kg.6__2292__AT5G23050.1	2166	ortholog_one2one	atha to alyr: 96.1%, alyr to atha: 96.1%	g27309	FJVB01000196.1:185320-189601:-1	4282	1	g27309.t1	2166	ortholog_one2one	atha to ahal: 95.8%, ahal to atha: 95.8%	0.0177	0.1461	0.1211	*	95.5	0	721	0.0186	0.1246	0.1493	*	1551.9	611.1	28	67	0.6129
AAE18	AT1G55320	AAE18 [Source:UniProtKB/TrEMBL;Acc:A0A178WMT3]	protein_coding	1:20633096-20636892:1	3797	2	AT1G55320.1	2184	AT1G55320.1.exon1, AT1G55320.1.exon2, AT1G55320.1.exon3, AT1G55320.1.exon4, AT1G55320.1.exon5, AT1G55320.1.exon6, AT1G55320.1.exon7, AT1G55320.1.exon8, AT1G55320.1.exon9, AT1G55320.1.exon10, AT1G55320.1.exon11, AT1G55320.1.exon12, AT1G55320.1.exon13, AT1G55320.1.exon14	1:20633096-20633639, 1:20633729-20633858, 1:20633941-20634191, 1:20634283-20634484, 1:20634566-20634606, 1:20634702-20634830, 1:20634905-20634981, 1:20635060-20635280, 1:20635365-20635459, 1:20635537-20635753, 1:20635830-20635955, 1:20636048-20636146, 1:20636240-20636449, 1:20636543-20636892	2692	70.9	1:20633371-20633639, 1:20633729-20633858, 1:20633941-20634191, 1:20634283-20634484, 1:20634566-20634606, 1:20634702-20634830, 1:20634905-20634981, 1:20635060-20635280, 1:20635365-20635459, 1:20635537-20635753, 1:20635830-20635955, 1:20636048-20636146, 1:20636240-20636449, 1:20636543-20636659	57.52	catalytic activity (GO:0003824) | ligase activity (GO:0016874)	auxin metabolic process (GO:0009850) | fatty acid metabolic process (GO:0006631) | lipid metabolic process (GO:0006629) | metabolic process (GO:0008152)	integral component of membrane (GO:0016021) | membrane (GO:0016020) | peroxisome (GO:0005777)	fgenesh1_pm.C_scaffold_1003537	1:29223577-29236998:1	13422	1	fgenesh1_pm.C_scaffold_1003537	7917	ortholog_one2one	atha to alyr: 25.3%, alyr to atha: 91.7%	g27945	FJVB01000215.1:44456-47954:1	3499	1	g27945.t1	2181	ortholog_one2one	atha to ahal: 93.9%, ahal to atha: 93.8%	0.0347	0.1711	0.2028		NA	NA	NA	NA	NA	NA		NA	NA	NA	NA	NA
AAE2	AT2G17650	Probable acyl-activating enzyme 2 [Source:UniProtKB/Swiss-Prot;Acc:Q9SEY5]	protein_coding	2:7670878-7673152:1	2275	1	AT2G17650.1	1812	AT2G17650.1.exon1, AT2G17650.1.exon2	2:7670878-7671379, 2:7671464-7673152	2191	96.31	2:7671041-7671379, 2:7671464-7672936	79.65	catalytic activity (GO:0003824) | ligase activity (GO:0016874)	fatty acid metabolic process (GO:0006631) | lipid metabolic process (GO:0006629) | metabolic process (GO:0008152)	unknown or unavailable	fgenesh2_kg.3__3358__AT2G17650.1	3:22180837-22182802:1	1966	1	fgenesh2_kg.3__3358__AT2G17650.1	1791	ortholog_one2one	atha to alyr: 95.5%, alyr to atha: 94.4%	g22169	FJVB01000110.1:113117-115161:-1	2045	1	g22169.t1	1791	ortholog_one2one	atha to ahal: 94.3%, ahal to atha: 93.2%	0.0215	0.1922	0.1119	*	93.2	1.2	595	0.0202	0.204	0.099	*	1356.7	428.3	27	70	0.3489
AAE20	AT1G65880	Benzoate--CoA ligase, peroxisomal [Source:UniProtKB/Swiss-Prot;Acc:Q9SS01]	protein_coding	1:24508482-24510742:-1	2261	1	AT1G65880.1	1743	AT1G65880.1.exon3, AT1G65880.1.exon2, AT1G65880.1.exon1	1:24508482-24509323, 1:24509427-24510280, 1:24510540-24510742	1899	83.99	1:24508633-24509323, 1:24509427-24510280, 1:24510540-24510737	77.09	benzoate-CoA ligase activity (GO:0018858) | catalytic activity (GO:0003824) | ligase activity (GO:0016874)	defense response (GO:0006952) | glucosinolate biosynthetic process (GO:0019761) | metabolic process (GO:0008152)	peroxisome (GO:0005777)	NA	NA	NA	NA	NA	NA	NA	NA	g25962	FJVB01000165.1:129714-131911:-1	2198	1	g25962.t1	1626	ortholog_one2many	atha to ahal: 88.9%, ahal to atha: 82.9%	NA	NA	NA		NA	NA	NA	NA	NA	NA		NA	NA	NA	NA	NA
AAE3	AT3G48990	Oxalate--CoA ligase [Source:UniProtKB/Swiss-Prot;Acc:Q9SMT7]	protein_coding	3:18158565-18161486:-1	2922	1	AT3G48990.1	1545	AT3G48990.1.exon5, AT3G48990.1.exon4, AT3G48990.1.exon3, AT3G48990.1.exon2, AT3G48990.1.exon1	3:18158565-18159219, 3:18159378-18159481, 3:18159731-18160100, 3:18160220-18160897, 3:18161091-18161486	2203	75.39	3:18159031-18159219, 3:18159378-18159481, 3:18159731-18160100, 3:18160220-18160897, 3:18161091-18161294	52.87	ATP binding (GO:0005524) | catalytic activity (GO:0003824) | ligase activity (GO:0016874) | nucleotide binding (GO:0000166) | oxalate-CoA ligase activity (GO:0050203)	defense response (GO:0006952) | defense response to fungus (GO:0050832) | metabolic process (GO:0008152) | oxalate catabolic process (GO:0033611) | positive regulation of seed germination (GO:0010030) | response to cadmium ion (GO:0046686) | response to cytokinin (GO:0009735) | seed coat development (GO:0010214)	apoplast (GO:0048046) | chloroplast (GO:0009507) | chloroplast stroma (GO:0009570) | cytoplasm (GO:0005737) | plasmodesma (GO:0009506)	scaffold_501858.1	5:14092888-14095181:-1	2294	1	scaffold_501858.1	1545	ortholog_one2one	atha to alyr: 97.7%, alyr to atha: 97.7%	g16750	FJVB01000056.1:511409-513930:-1	2522	1	g16750.t1	1545	ortholog_one2one	atha to ahal: 96.9%, ahal to atha: 96.9%	0.011	0.1434	0.0767	*	95.7	0	514	0.0107	0.1458	0.0734	*	1130.4	411.6	12	52	0.9542
AAE5	AT5G16370	Probable acyl-activating enzyme 5, peroxisomal [Source:UniProtKB/Swiss-Prot;Acc:Q9FFE6]	protein_coding	5:5356551-5358789:-1	2239	1	AT5G16370.1	1659	AT5G16370.1.exon1	5:5356551-5358789	2239	100	5:5356551-5358481	86.24	catalytic activity (GO:0003824) | ligase activity (GO:0016874)	fatty acid metabolic process (GO:0006631) | lipid metabolic process (GO:0006629) | metabolic process (GO:0008152)	peroxisome (GO:0005777)	fgenesh2_kg.6__1623__AT5G16370.1	6:6686448-6688231:-1	1784	1	fgenesh2_kg.6__1623__AT5G16370.1	1659	ortholog_one2many	atha to alyr: 96.2%, alyr to atha: 96.2%	g00138	FJVB01000001.1:642502-644343:1	1842	1	g00138.t1	1572	ortholog_one2many	atha to ahal: 95.6%, ahal to atha: 90.6%	0.0206	0.1981	0.104		NA	NA	NA	NA	NA	NA		NA	NA	NA	NA	NA
AAE6	AT5G16340	Probable acyl-activating enzyme 6 [Source:UniProtKB/Swiss-Prot;Acc:Q9FFE9]	protein_coding	5:5348993-5351095:-1	2103	1	AT5G16340.1	1653	AT5G16340.1.exon1	5:5348993-5351095	2103	100	5:5348993-5350907	91.06	catalytic activity (GO:0003824) | ligase activity (GO:0016874)	fatty acid metabolic process (GO:0006631) | lipid metabolic process (GO:0006629) | metabolic process (GO:0008152)	unknown or unavailable	fgenesh2_kg.6__1623__AT5G16370.1	6:6686448-6688231:-1	1784	1	fgenesh2_kg.6__1623__AT5G16370.1	1659	ortholog_one2many	atha to alyr: 91.7%, alyr to atha: 92.0%	NA	NA	NA	NA	NA	NA	NA	NA	0.0422	0.242	0.1744		NA	NA	NA	NA	NA	NA		NA	NA	NA	NA	NA
AAE7	AT3G16910	Acetate/butyrate--CoA ligase AAE7, peroxisomal [Source:UniProtKB/Swiss-Prot;Acc:Q8VZF1]	protein_coding	3:5772743-5775841:-1	3099	1	AT3G16910.1	1710	AT3G16910.1.exon3, AT3G16910.1.exon2, AT3G16910.1.exon1	3:5772743-5774127, 3:5774211-5774801, 3:5775190-5775841	2628	84.8	3:5773231-5774127, 3:5774211-5774801, 3:5775190-5775411	55.18	acetate-CoA ligase activity (GO:0003987) | butyrate-CoA ligase activity (GO:0047760) | catalytic activity (GO:0003824) | ligase activity (GO:0016874)	acetate metabolic process (GO:0006083) | butyrate metabolic process (GO:0019605) | fatty acid metabolic process (GO:0006631) | glyoxylate cycle (GO:0006097) | lipid metabolic process (GO:0006629) | metabolic process (GO:0008152)	peroxisome (GO:0005777)	fgenesh2_kg.3__1859__AT3G16910.1	3:7216714-7219121:-1	2408	1	fgenesh2_kg.3__1859__AT3G16910.1	1719	ortholog_one2one	atha to alyr: 96.0%, alyr to atha: 96.5%	g16232	FJVB01000052.1:540803-543186:1	2384	1	g16232.t1	1719	ortholog_one2one	atha to ahal: 97.0%, ahal to atha: 97.5%	0.018	0.2078	0.0866	*	93.6	0.5	569	0.0184	0.1982	0.0928	*	1249.4	457.6	20	75	0.9436
AAE8	AT1G75960	Probable acyl-activating enzyme 8 [Source:UniProtKB/Swiss-Prot;Acc:Q9LQS1]	protein_coding	1:28517939-28519938:1	2000	1	AT1G75960.1	1635	AT1G75960.1.exon1	1:28517939-28519938	2000	100	1:28517939-28519821	94.15	catalytic activity (GO:0003824) | ligase activity (GO:0016874)	fatty acid metabolic process (GO:0006631) | lipid metabolic process (GO:0006629) | metabolic process (GO:0008152)	unknown or unavailable	fgenesh1_pg.C_scaffold_2001868	2:16954179-16957734:1	3556	1	fgenesh1_pg.C_scaffold_2001868	2112	ortholog_one2one	atha to alyr: 70.1%, alyr to atha: 90.6%	g01148	FJVB01000002.1:1058870-1060647:1	1778	1	g01148.t1	1638	ortholog_one2one	atha to ahal: 90.3%, ahal to atha: 90.4%	0.0456	0.1953	0.2335		NA	NA	NA	NA	NA	NA		NA	NA	NA	NA	NA
AAH	AT4G20070	Allantoate deiminase [Source:UniProtKB/Swiss-Prot;Acc:O49434]	protein_coding	4:10861382-10864765:1	3384	2	AT4G20070.1	1578	AT4G20070.1.exon1, AT4G20070.1.exon2, AT4G20070.1.exon3, AT4G20070.1.exon4, AT4G20070.1.exon5, AT4G20070.1.exon6, AT4G20070.1.exon7, AT4G20070.1.exon8, AT4G20070.1.exon9, AT4G20070.1.exon10, AT4G20070.1.exon11, AT4G20070.1.exon12	4:10861382-10861773, 4:10861948-10862036, 4:10862398-10862501, 4:10862599-10862683, 4:10862781-10862897, 4:10862990-10863099, 4:10863180-10863285, 4:10863405-10863491, 4:10863572-10863814, 4:10863910-10864035, 4:10864124-10864285, 4:10864407-10864765	1980	58.51	4:10861548-10861773, 4:10861948-10862036, 4:10862398-10862501, 4:10862599-10862683, 4:10862781-10862897, 4:10862990-10863099, 4:10863180-10863285, 4:10863405-10863491, 4:10863572-10863814, 4:10863910-10864035, 4:10864124-10864285, 4:10864407-10864529	46.63	allantoate deiminase activity (GO:0047652) | hydrolase activity (GO:0016787) | hydrolase activity, acting on carbon-nitrogen (but not peptide) bonds, in linear amidines (GO:0016813) | metal ion binding (GO:0046872) | metallopeptidase activity (GO:0008237)	metabolic process (GO:0008152) | proteolysis (GO:0006508) | purine nucleobase catabolic process (GO:0006145) | purine nucleobase metabolic process (GO:0006144) | ureide catabolic process (GO:0010136)	endoplasmic reticulum (GO:0005783)	scaffold_702387.1	7:9798170-9801323:-1	3154	1	scaffold_702387.1	1590	ortholog_one2one	atha to alyr: 89.6%, alyr to atha: 90.3%	g05157	FJVB01000009.1:111136-114588:1	3453	1	g05157.t1	1227	ortholog_one2one	atha to ahal: 97.5%, ahal to atha: 75.8%	0.0672	0.2406	0.2793	*	94	1.3	490	0.0516	0.0381	1.3543	*	1078.7	391.3	52	12	-0.2234
AAK6	AT5G60340	Adenylate kinase isoenzyme 6 homolog [Source:UniProtKB/Swiss-Prot;Acc:Q9FJI1]	protein_coding	5:24274876-24276122:-1	1247	1	AT5G60340.1	537	AT5G60340.1.exon3, AT5G60340.1.exon2, AT5G60340.1.exon1	5:24274876-24275278, 5:24275367-24275512, 5:24275682-24276122	990	79.39	5:24275098-24275278, 5:24275367-24275512, 5:24275682-24275891	43.06	ATP binding (GO:0005524) | ATPase activity (GO:0016887) | adenylate kinase activity (GO:0004017) | kinase activity (GO:0016301) | nucleotide binding (GO:0000166) | protein binding (GO:0005515) | transferase activity (GO:0016740)	developmental vegetative growth (GO:0080186) | multicellular organism development (GO:0007275) | nucleotide phosphorylation (GO:0046939) | phosphorylation (GO:0016310) | regulation of growth (GO:0040008) | unidimensional cell growth (GO:0009826)	cytoplasm (GO:0005737) | nucleus (GO:0005634)	fgenesh2_kg.8__1987__AT5G60340.1	8:19508334-19510594:-1	2261	1	fgenesh2_kg.8__1987__AT5G60340.1	1041	ortholog_one2one	atha to alyr: 36.7%, alyr to atha: 71.3%	g10913	FJVB01000026.1:687654-688852:1	1199	1	g10913.t1	534	ortholog_one2one	atha to ahal: 79.1%, ahal to atha: 78.7%	0.214	0.245	0.8735		NA	NA	NA	NA	NA	NA		NA	NA	NA	NA	NA
AALP	AT5G60360	Aleurain-like protease [Source:UniProtKB/TrEMBL;Acc:A8MQZ1]	protein_coding	5:24279660-24282482:1	2823	3	AT5G60360.3	1086	AT5G60360.2.exon1, AT5G60360.1.exon2, AT5G60360.1.exon3, AT5G60360.1.exon4, AT5G60360.1.exon5, AT5G60360.1.exon6, AT5G60360.3.exon7, AT5G60360.3.exon8	5:24279897-24280237, 5:24280320-24280441, 5:24280862-24280977, 5:24281116-24281189, 5:24281300-24281564, 5:24281648-24281779, 5:24281884-24282023, 5:24282115-24282368	1444	51.15	5:24280044-24280237, 5:24280320-24280441, 5:24280862-24280977, 5:24281116-24281189, 5:24281300-24281564, 5:24281648-24281779, 5:24281884-24282023, 5:24282115-24282157	38.47	cysteine-type endopeptidase activity (GO:0004197) | cysteine-type peptidase activity (GO:0008234) | hydrolase activity (GO:0016787) | peptidase activity (GO:0008233)	aging (GO:0007568) | immune response (GO:0006955) | proteolysis (GO:0006508) | proteolysis involved in cellular protein catabolic process (GO:0051603)	extracellular space (GO:0005615) | lysosome (GO:0005764) | vacuole (GO:0005773)	fgenesh2_kg.8__1988__AT5G60360.3	8:19510952-19513443:1	2492	1	fgenesh2_kg.8__1988__AT5G60360.3	1086	ortholog_one2one	atha to alyr: 96.1%, alyr to atha: 96.1%	NA	NA	NA	NA	NA	NA	NA	NA	0.0185	0.14	0.1321	*	95.3	0	361	0.0198	0.127	0.1559	*	770.4	312.6	14	34	0.5753
AAO1	AT5G20960	Indole-3-acetaldehyde oxidase [Source:UniProtKB/Swiss-Prot;Acc:Q7G193]	protein_coding	5:7116455-7122774:1	6320	2	AT5G20960.1	4107	AT5G20960.1.exon1, AT5G20960.2.exon2, AT5G20960.2.exon3, AT5G20960.2.exon4, AT5G20960.2.exon5, AT5G20960.2.exon6, AT5G20960.2.exon7, AT5G20960.2.exon8, AT5G20960.2.exon9, AT5G20960.1.exon10	5:7116455-7116969, 5:7117738-7119384, 5:7119461-7119720, 5:7119801-7120010, 5:7120091-7120309, 5:7120399-7121370, 5:7121461-7121553, 5:7121639-7121737, 5:7121826-7122015, 5:7122109-7122747	4844	76.65	5:7116783-7116969, 5:7117738-7119384, 5:7119461-7119720, 5:7119801-7120010, 5:7120091-7120309, 5:7120399-7121370, 5:7121461-7121553, 5:7121639-7121737, 5:7121826-7122015, 5:7122109-7122338	64.98	2 iron, 2 sulfur cluster binding (GO:0051537) | aldehyde oxidase activity (GO:0004031) | catalytic activity (GO:0003824) | electron carrier activity (GO:0009055) | flavin adenine dinucleotide binding (GO:0050660) | indole-3-acetaldehyde oxidase activity (GO:0050302) | iron ion binding (GO:0005506) | iron-sulfur cluster binding (GO:0051536) | metal ion binding (GO:0046872) | oxidoreductase activit…	abscisic acid biosynthetic process (GO:0009688) | auxin biosynthetic process (GO:0009851) | electron transport chain (GO:0022900) | oxidation-reduction process (GO:0055114)	cytoplasm (GO:0005737) | cytosol (GO:0005829)	fgenesh2_kg.6__2141__AT5G20960.2	6:8900051-8906052:1	6002	1	fgenesh2_kg.6__2141__AT5G20960.2	4116	ortholog_one2one	atha to alyr: 93.9%, alyr to atha: 94.2%	g12022	FJVB01000030.1:581509-587344:-1	5836	1	g12022.t1	4113	ortholog_one2one	atha to ahal: 93.9%, ahal to atha: 94.0%	0.0274	0.1524	0.1798	*	94.3	0.4	1366	0.0272	0.1499	0.1815	*	3066.1	1031.9	79	125	0.1983
AAO2	AT3G43600	Indole-3-acetaldehyde oxidase [Source:UniProtKB/Swiss-Prot;Acc:Q7G192]	protein_coding	3:15511832-15517545:-1	5714	1	AT3G43600.1	3966	AT3G43600.1.exon9, AT3G43600.1.exon8, AT3G43600.1.exon7, AT3G43600.1.exon6, AT3G43600.1.exon5, AT3G43600.1.exon4, AT3G43600.1.exon3, AT3G43600.1.exon2, AT3G43600.1.exon1	3:15511832-15513007, 3:15513078-15513267, 3:15513343-15513441, 3:15513524-15513619, 3:15513714-15514670, 3:15514754-15514972, 3:15515049-15515258, 3:15515332-15517163, 3:15517243-15517545	5082	88.94	3:15512778-15513007, 3:15513078-15513267, 3:15513343-15513441, 3:15513524-15513619, 3:15513714-15514670, 3:15514754-15514972, 3:15515049-15515258, 3:15515332-15517163, 3:15517243-15517375	69.41	2 iron, 2 sulfur cluster binding (GO:0051537) | aldehyde oxidase activity (GO:0004031) | catalytic activity (GO:0003824) | electron carrier activity (GO:0009055) | flavin adenine dinucleotide binding (GO:0050660) | indole-3-acetaldehyde oxidase activity (GO:0050302) | iron ion binding (GO:0005506) | iron-sulfur cluster binding (GO:0051536) | metal ion binding (GO:0046872) | oxidoreductase activit…	abscisic acid biosynthetic process (GO:0009688) | auxin biosynthetic process (GO:0009851) | electron transport chain (GO:0022900) | oxidation-reduction process (GO:0055114)	cytoplasm (GO:0005737) | cytosol (GO:0005829)	fgenesh1_pm.C_scaffold_5000636	5:10262677-10267598:-1	4922	1	fgenesh1_pm.C_scaffold_5000636	3957	ortholog_one2one	atha to alyr: 93.9%, alyr to atha: 93.6%	g27351	FJVB01000197.1:203272-208090:-1	4819	1	g27351.t1	3966	ortholog_one2one	atha to ahal: 92.7%, ahal to atha: 92.7%	0.0306	0.1637	0.1869	*	93.9	0.2	1318	0.0313	0.1531	0.2044	*	2909.8	1041.2	81	136	0.2669
AAO3	AT2G27150	Abscisic-aldehyde oxidase [Source:UniProtKB/Swiss-Prot;Acc:Q7G9P4]	protein_coding	2:11601727-11608450:1	6724	6	AT2G27150.1	3999	AT2G27150.1.exon1, AT2G27150.2.exon2, AT2G27150.6.exon3, AT2G27150.6.exon4, AT2G27150.6.exon5, AT2G27150.6.exon6, AT2G27150.6.exon7, AT2G27150.6.exon8, AT2G27150.6.exon9, AT2G27150.3.exon10	2:11601727-11602078, 2:11602330-11603940, 2:11604046-11604305, 2:11604384-11604593, 2:11604682-11604900, 2:11604984-11605952, 2:11606042-11606137, 2:11606210-11606308, 2:11606404-11606593, 2:11606797-11607199	4409	65.57	2:11601952-11602078, 2:11602330-11603940, 2:11604046-11604305, 2:11604384-11604593, 2:11604682-11604900, 2:11604984-11605952, 2:11606042-11606137, 2:11606210-11606308, 2:11606404-11606593, 2:11606797-11607014	59.47	2 iron, 2 sulfur cluster binding (GO:0051537) | abscisic aldehyde oxidase activity (GO:0010293) | aldehyde oxidase activity (GO:0004031) | catalytic activity (GO:0003824) | electron carrier activity (GO:0009055) | flavin adenine dinucleotide binding (GO:0050660) | indole-3-acetaldehyde oxidase activity (GO:0050302) | iron ion binding (GO:0005506) | iron-sulfur cluster binding (GO:0051536) | metal…	abscisic acid biosynthetic process (GO:0009688) | auxin biosynthetic process (GO:0009851) | electron transport chain (GO:0022900) | oxidation-reduction process (GO:0055114)	cytoplasm (GO:0005737) | cytosol (GO:0005829)	fgenesh2_kg.4__663__AT2G27150.1	4:11114835-11120204:1	5370	1	fgenesh2_kg.4__663__AT2G27150.1	3963	ortholog_one2one	atha to alyr: 93.2%, alyr to atha: 92.3%	g26187	FJVB01000170.1:101977-107361:-1	5385	1	g26187.t1	4020	ortholog_one2one	atha to ahal: 93.6%, ahal to atha: 94.1%	0.0289	0.2203	0.1312	*	91.9	1.8	1312	0.0312	0.1993	0.1565	*	2992.3	940.7	84	151	0.3443
AAO4	AT1G04580	Benzaldehyde dehydrogenase (NAD(+)) [Source:UniProtKB/Swiss-Prot;Acc:Q7G191]	protein_coding	1:1252005-1257893:-1	5889	1	AT1G04580.1	4014	AT1G04580.1.exon10, AT1G04580.1.exon9, AT1G04580.1.exon8, AT1G04580.1.exon7, AT1G04580.1.exon6, AT1G04580.1.exon5, AT1G04580.1.exon4, AT1G04580.1.exon3, AT1G04580.1.exon2, AT1G04580.1.exon1	1:1252005-1252441, 1:1252542-1252731, 1:1252827-1252925, 1:1253012-1253107, 1:1253182-1254147, 1:1254220-1254438, 1:1254541-1254750, 1:1254866-1255125, 1:1255277-1256884, 1:1257375-1257893	4604	78.18	1:1252212-1252441, 1:1252542-1252731, 1:1252827-1252925, 1:1253012-1253107, 1:1253182-1254147, 1:1254220-1254438, 1:1254541-1254750, 1:1254866-1255125, 1:1255277-1256884, 1:1257375-1257510	68.16	2 iron, 2 sulfur cluster binding (GO:0051537) | aryl-aldehyde oxidase activity (GO:0018488) | benzaldehyde dehydrogenase (NAD+) activity (GO:0018479) | catalytic activity (GO:0003824) | electron carrier activity (GO:0009055) | flavin adenine dinucleotide binding (GO:0050660) | indole-3-acetaldehyde oxidase activity (GO:0050302) | iron ion binding (GO:0005506) | iron-sulfur cluster binding (GO:005…	abscisic acid biosynthetic process (GO:0009688) | auxin biosynthetic process (GO:0009851) | electron transport chain (GO:0022900) | glucosinolate metabolic process (GO:0019760) | oxidation-reduction process (GO:0055114)	cytoplasm (GO:0005737) | cytosol (GO:0005829)	fgenesh2_kg.1__394__AT1G04580.1	1:1518694-1524012:-1	5319	1	fgenesh2_kg.1__394__AT1G04580.1	4023	ortholog_one2one	atha to alyr: 94.8%, alyr to atha: 95.0%	g02089	FJVB01000003.1:1764882-1770323:-1	5442	1	g02089.t1	4023	ortholog_one2one	atha to ahal: 95.1%, ahal to atha: 95.3%	0.0244	0.092	0.2652	*	95.9	0.2	1337	0.0247	0.0866	0.2852	*	3010.4	1000.6	67	77	-0.2281
AAP1	AT1G58360	NAT2 [Source:UniProtKB/TrEMBL;Acc:A0A178WEG7]	protein_coding	1:21676388-21680519:1	4132	1	AT1G58360.1	1458	AT1G58360.1.exon1, AT1G58360.1.exon2, AT1G58360.1.exon3, AT1G58360.1.exon4, AT1G58360.1.exon5, AT1G58360.1.exon6	1:21676388-21676971, 1:21678165-21678258, 1:21678401-21678615, 1:21678794-21678936, 1:21679569-21679796, 1:21679885-21680519	1899	45.96	1:21676623-21676971, 1:21678165-21678258, 1:21678401-21678615, 1:21678794-21678936, 1:21679569-21679796, 1:21679885-21680313	35.29	L-alanine transmembrane transporter activity (GO:0015180) | L-glutamate transmembrane transporter activity (GO:0005313) | L-glutamine transmembrane transporter activity (GO:0015186) | L-proline transmembrane transporter activity (GO:0015193) | L-serine transmembrane transporter activity (GO:0015194) | amino acid transmembrane transporter activity (GO:0015171) | symporter activity (GO:0015293)	L-alanine transport (GO:0015808) | L-glutamate import across plasma membrane (GO:0098712) | L-glutamate transmembrane transport (GO:0089711) | L-serine transport (GO:0015825) | amino acid import (GO:0043090) | amino acid transport (GO:0006865) | glutamine transport (GO:0006868) | proline transmembrane transport (GO:0035524) | response to nematode (GO:0009624)	integral component of membrane (GO:0016021) | membrane (GO:0016020) | plasma membrane (GO:0005886)	scaffold_200732.1	2:4191278-4195256:-1	3979	1	scaffold_200732.1	1458	ortholog_one2one	atha to alyr: 98.1%, alyr to atha: 98.1%	g28166	FJVB01000221.1:115675-119751:-1	4077	1	g28166.t1	1458	ortholog_one2one	atha to ahal: 98.1%, ahal to atha: 98.1%	0.0098	0.1201	0.0816	*	96.4	0	485	0.01	0.1181	0.0847	*	1062.2	392.8	9	42	1.3299
AAP19-1	AT2G17380	AP-1 complex subunit sigma-1 [Source:UniProtKB/Swiss-Prot;Acc:Q8LEZ8]	protein_coding	2:7552992-7555163:1	2172	1	AT2G17380.1	486	AT2G17380.1.exon1, AT2G17380.1.exon2, AT2G17380.1.exon3, AT2G17380.1.exon4, AT2G17380.1.exon5, AT2G17380.1.exon6, AT2G17380.1.exon7	2:7552992-7553124, 2:7553955-7554041, 2:7554131-7554222, 2:7554308-7554416, 2:7554516-7554551, 2:7554640-7554726, 2:7554816-7555163	892	41.07	2:7553122-7553124, 2:7553955-7554041, 2:7554131-7554222, 2:7554308-7554416, 2:7554516-7554551, 2:7554640-7554726, 2:7554816-7554887	22.38	protein transporter activity (GO:0008565)	intracellular protein transport (GO:0006886) | protein transport (GO:0015031) | vesicle-mediated transport (GO:0016192)	Golgi apparatus (GO:0005794) | clathrin-coated vesicle membrane (GO:0030665) | cytoplasmic vesicle (GO:0031410) | membrane (GO:0016020) | membrane coat (GO:0030117)	fgenesh2_kg.3__3323__AT2G17380.1	3:22000188-22002275:1	2088	1	fgenesh2_kg.3__3323__AT2G17380.1	486	ortholog_one2one	atha to alyr: 99.4%, alyr to atha: 99.4%	g22199	FJVB01000110.1:336784-338814:-1	2031	1	g22199.t1	486	ortholog_one2one	atha to ahal: 99.4%, ahal to atha: 99.4%	0.0028	0.1243	0.0225	*	96.9	0	161	0.003	0.1059	0.0283	*	339.5	143.5	1	14	2.0267
AAP19-2	AT4G35410	AP-1 complex subunit sigma-2 [Source:UniProtKB/Swiss-Prot;Acc:O23685]	protein_coding	4:16832339-16834002:1	1664	2	AT4G35410.2	489	AT4G35410.2.exon1, AT4G35410.2.exon2, AT4G35410.2.exon3, AT4G35410.2.exon4, AT4G35410.2.exon5, AT4G35410.2.exon6	4:16832339-16832574, 4:16832924-16833010, 4:16833084-16833284, 4:16833393-16833428, 4:16833540-16833626, 4:16833722-16834002	928	55.77	4:16832572-16832574, 4:16832924-16833010, 4:16833084-16833284, 4:16833393-16833428, 4:16833540-16833626, 4:16833722-16833796	29.39	protein transporter activity (GO:0008565)	intracellular protein transport (GO:0006886) | protein transport (GO:0015031) | vesicle-mediated transport (GO:0016192)	Golgi apparatus (GO:0005794) | clathrin-coated vesicle membrane (GO:0030665) | cytoplasmic vesicle (GO:0031410) | membrane (GO:0016020) | membrane coat (GO:0030117)	Al_scaffold_0007_514	7:2347622-2348885:-1	1264	1	Al_scaffold_0007_514	429	ortholog_one2one	atha to alyr: 73.9%, alyr to atha: 64.8%	g00374	FJVB01000001.1:1691839-1693307:-1	1469	1	g00374.t1	486	ortholog_one2one	atha to ahal: 98.8%, ahal to atha: 98.1%	0.1302	0.2341	0.5562		NA	NA	NA	NA	NA	NA		NA	NA	NA	NA	NA
AAP2	AT5G09220	Amino acid permease 2 [Source:UniProtKB/Swiss-Prot;Acc:Q38967]	protein_coding	5:2866222-2869156:1	2935	1	AT5G09220.1	1482	AT5G09220.1.exon1, AT5G09220.1.exon2, AT5G09220.1.exon3, AT5G09220.1.exon4, AT5G09220.1.exon5, AT5G09220.1.exon6, AT5G09220.1.exon7	5:2866222-2866372, 5:2866867-2867008, 5:2867115-2867348, 5:2867430-2867523, 5:2867618-2867832, 5:2867913-2868052, 5:2868207-2869156	1926	65.62	5:2866867-2867008, 5:2867115-2867348, 5:2867430-2867523, 5:2867618-2867832, 5:2867913-2868052, 5:2868207-2868863	50.49	symporter activity (GO:0015293)	acidic amino acid transport (GO:0015800) | amino acid transport (GO:0006865) | neutral amino acid transport (GO:0015804)	integral component of membrane (GO:0016021) | integral component of plasma membrane (GO:0005887) | membrane (GO:0016020) | plasma membrane (GO:0005886)	fgenesh2_kg.6__857__AT5G09220.1	6:3662229-3664963:1	2735	1	fgenesh2_kg.6__857__AT5G09220.1	1482	ortholog_one2one	atha to alyr: 98.6%, alyr to atha: 98.6%	g19091	FJVB01000076.1:195227-197984:1	2758	1	g19091.t1	1482	ortholog_one2one	atha to ahal: 97.4%, ahal to atha: 97.4%	0.0069	0.13	0.0531	*	96.2	0	493	0.0074	0.1153	0.0642	*	1018.2	460.8	7	46	1.309
AAP3	AT1G77380	ATAAP3 [Source:UniProtKB/TrEMBL;Acc:A0A178W3U1]	protein_coding	1:29074879-29077390:-1	2512	1	AT1G77380.1	1431	AT1G77380.1.exon7, AT1G77380.1.exon6, AT1G77380.1.exon5, AT1G77380.1.exon4, AT1G77380.1.exon3, AT1G77380.1.exon2, AT1G77380.1.exon1	1:29074879-29075495, 1:29075593-29075951, 1:29076043-29076182, 1:29076276-29076490, 1:29076597-29076690, 1:29076775-29077008, 1:29077159-29077390	1891	75.28	1:29075201-29075495, 1:29075593-29075951, 1:29076043-29076182, 1:29076276-29076490, 1:29076597-29076690, 1:29076775-29077008, 1:29077159-29077252	56.97	amino acid transmembrane transporter activity (GO:0015171) | symporter activity (GO:0015293)	amino acid transmembrane transport (GO:0003333) | amino acid transport (GO:0006865) | basic amino acid transport (GO:0015802)	endomembrane system (GO:0012505) | integral component of membrane (GO:0016021) | membrane (GO:0016020) | nuclear membrane (GO:0031965) | nucleus (GO:0005634) | plasma membrane (GO:0005886)	fgenesh2_kg.2__2032__AT1G77380.1	2:17614137-17616637:-1	2501	1	fgenesh2_kg.2__2032__AT1G77380.1	1431	ortholog_one2one	atha to alyr: 97.9%, alyr to atha: 97.9%	g01295	FJVB01000002.1:1833455-1835892:-1	2438	1	g01295.t1	1431	ortholog_one2one	atha to ahal: 98.1%, ahal to atha: 98.1%	0.0119	0.0943	0.1262	*	96.8	0	476	0.0117	0.0922	0.1269	*	1033.3	394.7	10	33	1.1142
AAP4	AT5G63850	AAP4 [Source:UniProtKB/TrEMBL;Acc:A0A178UDW1]	protein_coding	5:25550937-25553656:1	2720	1	AT5G63850.1	1401	AT5G63850.1.exon1, AT5G63850.1.exon2, AT5G63850.1.exon3, AT5G63850.1.exon4, AT5G63850.1.exon5, AT5G63850.1.exon6, AT5G63850.1.exon7	5:25550937-25551354, 5:25551494-25551554, 5:25551643-25551876, 5:25552001-25552094, 5:25552190-25552404, 5:25552483-25552622, 5:25552718-25553656	2101	77.24	5:25551494-25551554, 5:25551643-25551876, 5:25552001-25552094, 5:25552190-25552404, 5:25552483-25552622, 5:25552718-25553374	51.51	acidic amino acid transmembrane transporter activity (GO:0015172) | neutral amino acid transmembrane transporter activity (GO:0015175) | primary active transmembrane transporter activity (GO:0015399) | symporter activity (GO:0015293)	acidic amino acid transport (GO:0015800) | amino acid transport (GO:0006865) | neutral amino acid transport (GO:0015804)	integral component of membrane (GO:0016021) | membrane (GO:0016020) | plasma membrane (GO:0005886)	fgenesh2_kg.8__2389__AT5G63850.1	8:21173082-21175544:1	2463	1	fgenesh2_kg.8__2389__AT5G63850.1	1401	ortholog_one2one	atha to alyr: 98.3%, alyr to atha: 98.3%	g12399	FJVB01000031.1:1030898-1033162:1	2265	1	g12399.t1	1401	ortholog_one2one	atha to ahal: 98.9%, ahal to atha: 98.9%	0.0089	0.1118	0.0796	*	96.7	0	466	0.0091	0.098	0.0929	*	992.5	405.5	8	37	1.5367
AAP5	AT1G44100	Amino acid permease 5 [Source:UniProtKB/Swiss-Prot;Acc:Q8GUM3]	protein_coding	1:16764392-16767685:-1	3294	1	AT1G44100.1	1443	AT1G44100.1.exon5, AT1G44100.1.exon4, AT1G44100.1.exon3, AT1G44100.1.exon2, AT1G44100.1.exon1	1:16764392-16765304, 1:16765477-16765849, 1:16766091-16766184, 1:16766486-16766719, 1:16767136-16767685	2164	65.7	1:16764651-16765304, 1:16765477-16765849, 1:16766091-16766184, 1:16766486-16766719, 1:16767136-16767223	43.81	amino acid transmembrane transporter activity (GO:0015171) | basic amino acid transmembrane transporter activity (GO:0015174) | symporter activity (GO:0015293)	amino acid transmembrane transport (GO:0003333) | amino acid transport (GO:0006865) | arginine transport (GO:0015809) | basic amino acid transmembrane transport (GO:1990822) | basic amino acid transport (GO:0015802)	integral component of membrane (GO:0016021) | membrane (GO:0016020) | plasma membrane (GO:0005886)	fgenesh2_kg.1__3752__AT1G44100.1	1:22495973-22498978:-1	3006	1	fgenesh2_kg.1__3752__AT1G44100.1	1443	ortholog_one2one	atha to alyr: 93.1%, alyr to atha: 93.1%	g17081	FJVB01000058.1:774307-777163:1	2857	1	g17081.t1	1443	ortholog_one2one	atha to ahal: 92.7%, ahal to atha: 92.7%	0.0332	0.154	0.2156	*	94	0	480	0.0326	0.1514	0.2153	*	1065.5	374.5	33	49	0.6467
AAP6	AT5G49630	AAP6 [Source:UniProtKB/TrEMBL;Acc:A0A178UHU7]	protein_coding	5:20142430-20146690:-1	4261	1	AT5G49630.1	1446	AT5G49630.1.exon6, AT5G49630.1.exon5, AT5G49630.1.exon4, AT5G49630.1.exon3, AT5G49630.1.exon2, AT5G49630.1.exon1	5:20142430-20143334, 5:20143750-20143895, 5:20143983-20144197, 5:20144771-20144864, 5:20145699-20145932, 5:20146339-20146690	1946	45.67	5:20142681-20143334, 5:20143750-20143895, 5:20143983-20144197, 5:20144771-20144864, 5:20145699-20145932, 5:20146339-20146441	33.94	acidic amino acid transmembrane transporter activity (GO:0015172) | neutral amino acid transmembrane transporter activity (GO:0015175) | symporter activity (GO:0015293)	amino acid transport (GO:0006865) | aspartate transport (GO:0015810) | neutral amino acid transport (GO:0015804) | tryptophan transport (GO:0015827)	integral component of membrane (GO:0016021) | membrane (GO:0016020) | plasma membrane (GO:0005886)	fgenesh2_kg.8__838__AT5G49630.1	8:13269422-13275202:-1	5781	1	fgenesh2_kg.8__838__AT5G49630.1	1524	ortholog_one2one	atha to alyr: 91.5%, alyr to atha: 96.5%	g27694	FJVB01000208.1:42166-47514:1	5349	1	g27694.t1	1446	ortholog_one2one	atha to ahal: 96.0%, ahal to atha: 96.0%	0.0174	0.1428	0.1218	*	90.6	5.1	481	0.0172	0.1382	0.1245	*	1058.7	384.3	17	46	1.3589
AAP7	AT5G23810	Probable amino acid permease 7 [Source:UniProtKB/Swiss-Prot;Acc:Q9FF99]	protein_coding	5:8028238-8030888:1	2651	5	AT5G23810.1	1404	AT5G23810.3.exon1, AT5G23810.3.exon2, AT5G23810.3.exon3, AT5G23810.4.exon4, AT5G23810.2.exon5, AT5G23810.1.exon6, AT5G23810.1.exon7	5:8028238-8028542, 5:8028622-8028858, 5:8029048-8029141, 5:8029246-8029466, 5:8029565-8029698, 5:8029821-8030048, 5:8030323-8030888	1785	67.33	5:8028461-8028542, 5:8028622-8028858, 5:8029048-8029141, 5:8029246-8029466, 5:8029565-8029698, 5:8029821-8030048, 5:8030323-8030730	52.96	symporter activity (GO:0015293)	amino acid transmembrane transport (GO:0003333) | amino acid transport (GO:0006865)	integral component of membrane (GO:0016021) | membrane (GO:0016020) | plasma membrane (GO:0005886)	fgenesh2_kg.6__2378__AT5G23810.1	6:10203148-10205414:1	2267	1	fgenesh2_kg.6__2378__AT5G23810.1	1404	ortholog_one2one	atha to alyr: 93.1%, alyr to atha: 93.1%	g29096	FJVB01000257.1:81459-83981:-1	2523	1	g29096.t1	1224	ortholog_one2one	atha to ahal: 88.7%, ahal to atha: 77.3%	0.0341	0.1674	0.2037	*	93.7	0	467	0.0341	0.1643	0.2075	*	1019.8	381.2	32	52	0.8652
AAP8	AT1G10010	amino acid permease 8 [Source:TAIR;Acc:AT1G10010]	protein_coding	1:3265886-3268823:1	2938	2	AT1G10010.2	1431	AT1G10010.2.exon1, AT1G10010.2.exon2, AT1G10010.2.exon3, AT1G10010.2.exon4, AT1G10010.2.exon5, AT1G10010.2.exon6	1:3265886-3266297, 1:3266979-3267072, 1:3267187-3267401, 1:3267500-3267642, 1:3267881-3268108, 1:3268301-3268823	1615	54.97	1:3265973-3266297, 1:3266979-3267072, 1:3267187-3267401, 1:3267500-3267642, 1:3267881-3268108, 1:3268301-3268726	48.71	symporter activity (GO:0015293)	amino acid transport (GO:0006865)	integral component of membrane (GO:0016021) | membrane (GO:0016020) | plasma membrane (GO:0005886)	fgenesh2_kg.1__1066__AT1G10010.1	1:3858665-3861532:1	2868	1	fgenesh2_kg.1__1066__AT1G10010.1	1464	ortholog_one2one	atha to alyr: 93.8%, alyr to atha: 96.0%	g05116	FJVB01000008.1:2209118-2212258:-1	3141	1	g05116.t1	1467	ortholog_one2one	atha to ahal: 94.1%, ahal to atha: 96.4%	0.0207	0.1042	0.1987	*	93.5	2.7	474	0.0211	0.0932	0.2264	*	1009.9	412.1	18	35	0.7041
AAPT1	AT1G13560	ATAAPT1 [Source:UniProtKB/TrEMBL;Acc:A0A178WA43]	protein_coding	1:4638468-4642190:-1	3723	3	AT1G13560.1	1170	AT1G13560.1.exon19, AT1G13560.3.exon16, AT1G13560.3.exon15, AT1G13560.3.exon14, AT1G13560.3.exon13, AT1G13560.3.exon12, AT1G13560.3.exon11, AT1G13560.3.exon10, AT1G13560.3.exon9, AT1G13560.3.exon8, AT1G13560.3.exon7, AT1G13560.3.exon6, AT1G13560.3.exon5, AT1G13560.3.exon4, AT1G13560.3.exon3, AT1G13560.3.exon2, AT1G13560.1.exon3, AT1G13560.1.exon2, AT1G13560.1.exon1	1:4638486-4638855, 1:4638941-4639013, 1:4639120-4639172, 1:4639257-4639315, 1:4639411-4639473, 1:4639570-4639654, 1:4639746-4639786, 1:4639867-4639930, 1:4640046-4640115, 1:4640223-4640291, 1:4640421-4640515, 1:4640594-4640694, 1:4640781-4640803, 1:4640890-4640965, 1:4641069-4641146, 1:4641276-4641326, 1:4641419-4641428, 1:4641555-4641705, 1:4641943-4642190	1780	47.81	1:4638834-4638855, 1:4638941-4639013, 1:4639120-4639172, 1:4639257-4639315, 1:4639411-4639473, 1:4639570-4639654, 1:4639746-4639786, 1:4639867-4639930, 1:4640046-4640115, 1:4640223-4640291, 1:4640421-4640515, 1:4640594-4640694, 1:4640781-4640803, 1:4640890-4640965, 1:4641069-4641146, 1:4641276-4641326, 1:4641419-4641428, 1:4641555-4641691	31.43	diacylglycerol cholinephosphotransferase activity (GO:0004142) | ethanolaminephosphotransferase activity (GO:0004307) | metal ion binding (GO:0046872) | phosphotransferase activity, for other substituted phosphate groups (GO:0016780) | transferase activity (GO:0016740)	CDP-choline pathway (GO:0006657) | lipid metabolic process (GO:0006629) | phosphatidylcholine biosynthetic process (GO:0006656) | phosphatidylethanolamine biosynthetic process (GO:0006646) | phospholipid biosynthetic process (GO:0008654)	Golgi apparatus (GO:0005794) | integral component of membrane (GO:0016021) | membrane (GO:0016020)	fgenesh2_kg.1__1469__AT1G13560.1	1:5680822-5684417:-1	3596	1	fgenesh2_kg.1__1469__AT1G13560.1	1170	ortholog_one2many	atha to alyr: 99.2%, alyr to atha: 99.2%	g04706	FJVB01000008.1:293218-296788:1	3571	1	g04706.t1	1170	ortholog_one2one	atha to ahal: 99.2%, ahal to atha: 99.2%	0.0037	0.1009	0.0367		NA	NA	NA	NA	NA	NA		NA	NA	NA	NA	NA
AAPT2	AT3G25585	Choline/ethanolaminephosphotransferase 2 [Source:UniProtKB/Swiss-Prot;Acc:O82568]	protein_coding	3:9295175-9298746:1	3572	6	AT3G25585.2	1170	AT3G25585.2.exon1, AT3G25585.2.exon2, AT3G25585.2.exon3, AT3G25585.2.exon7, AT3G25585.2.exon8, AT3G25585.2.exon10, AT3G25585.2.exon11, AT3G25585.2.exon14, AT3G25585.2.exon15, AT3G25585.2.exon16	3:9295373-9295498, 3:9295819-9295992, 3:9296094-9296103, 3:9296797-9296891, 3:9296972-9297040, 3:9297322-9297385, 3:9297483-9297523, 3:9297900-9297958, 3:9298031-9298156, 3:9298250-9298323	838	23.46	3:9295856-9295992, 3:9296094-9296103, 3:9296797-9296891, 3:9296972-9297040, 3:9297322-9297385, 3:9297483-9297523, 3:9297900-9297958, 3:9298031-9298156, 3:9298250-9298271	17.44	diacylglycerol cholinephosphotransferase activity (GO:0004142) | ethanolaminephosphotransferase activity (GO:0004307) | metal ion binding (GO:0046872) | phosphotransferase activity, for other substituted phosphate groups (GO:0016780) | transferase activity (GO:0016740)	CDP-choline pathway (GO:0006657) | lipid metabolic process (GO:0006629) | phosphatidylcholine biosynthetic process (GO:0006656) | phosphatidylethanolamine biosynthetic process (GO:0006646) | phospholipid biosynthetic process (GO:0008654)	integral component of membrane (GO:0016021) | membrane (GO:0016020)	fgenesh2_kg.5__310__AT3G25585.1	5:2269633-2273065:1	3433	1	fgenesh2_kg.5__310__AT3G25585.1	1170	ortholog_one2one	atha to alyr: 98.5%, alyr to atha: 98.5%	g19605	FJVB01000079.1:546073-549407:-1	3335	1	g19605.t1	1170	ortholog_one2one	atha to ahal: 99.2%, ahal to atha: 99.2%	0.0068	0.1079	0.063	*	97.2	0	389	0.0069	0.0968	0.0713	*	868	299	6	26	0.1332
AAR3	AT3G28970	Defective in cullin neddylation protein [Source:UniProtKB/TrEMBL;Acc:Q9MBG8]	protein_coding	3:10987785-10990016:-1	2232	2	AT3G28970.1	888	AT3G28970.1.exon9, AT3G28970.1.exon8, AT3G28970.1.exon7, AT3G28970.1.exon6, AT3G28970.1.exon5, AT3G28970.1.exon4, AT3G28970.1.exon3, AT3G28970.1.exon2, AT3G28970.1.exon1	3:10987787-10988235, 3:10988323-10988402, 3:10988490-10988535, 3:10988605-10988701, 3:10988782-10988864, 3:10988944-10989019, 3:10989107-10989158, 3:10989359-10989485, 3:10989722-10990016	1305	58.47	3:10987970-10988235, 3:10988323-10988402, 3:10988490-10988535, 3:10988605-10988701, 3:10988782-10988864, 3:10988944-10989019, 3:10989107-10989158, 3:10989359-10989485, 3:10989722-10989782	39.78	cullin family protein binding (GO:0097602) | ubiquitin conjugating enzyme binding (GO:0031624) | ubiquitin-like protein binding (GO:0032182)	auxin-activated signaling pathway (GO:0009734) | positive regulation of ubiquitin-protein transferase activity (GO:0051443) | protein neddylation (GO:0045116)	nucleus (GO:0005634) | ubiquitin ligase complex (GO:0000151)	fgenesh1_pg.C_scaffold_5000663	5:5278134-5279556:-1	1423	1	fgenesh1_pg.C_scaffold_5000663	840	ortholog_one2one	atha to alyr: 88.2%, alyr to atha: 83.4%	g08614	FJVB01000018.1:930640-932667:1	2028	1	g08614.t1	882	ortholog_one2one	atha to ahal: 92.2%, ahal to atha: 91.5%	0.0319	0.1581	0.2018	*	82.2	13.4	245	0.0663	0.0153	4.3333		537.1	197.9	33	3	-0.8348
AAT1	AT5G48230	AT5G48230 protein [Source:UniProtKB/TrEMBL;Acc:B9DGQ1]	protein_coding	5:19552142-19555531:-1	3390	2	AT5G48230.2	1212	AT5G48230.1.exon13, AT5G48230.1.exon12, AT5G48230.1.exon11, AT5G48230.1.exon10, AT5G48230.1.exon9, AT5G48230.1.exon8, AT5G48230.1.exon7, AT5G48230.1.exon6, AT5G48230.1.exon5, AT5G48230.1.exon4, AT5G48230.1.exon3, AT5G48230.2.exon3, AT5G48230.2.exon2, AT5G48230.2.exon1	5:19552142-19552463, 5:19552554-19552746, 5:19552849-19552890, 5:19552970-19553080, 5:19553159-19553258, 5:19553385-19553470, 5:19553794-19553859, 5:19553935-19554012, 5:19554234-19554372, 5:19554452-19554557, 5:19554652-19554825, 5:19554913-19555011, 5:19555089-19555129, 5:19555221-19555531	1868	55.1	5:19552570-19552746, 5:19552849-19552890, 5:19552970-19553080, 5:19553159-19553258, 5:19553385-19553470, 5:19553794-19553859, 5:19553935-19554012, 5:19554234-19554372, 5:19554452-19554557, 5:19554652-19554825, 5:19554913-19555011, 5:19555089-19555122	35.75	acetyl-CoA C-acetyltransferase activity (GO:0003985) | catalytic activity (GO:0003824) | metal ion binding (GO:0046872) | transferase activity (GO:0016740) | transferase activity, transferring acyl groups (GO:0016746) | transferase activity, transferring acyl groups other than amino-acyl groups (GO:0016747)	fatty acid beta-oxidation (GO:0006635) | isoprenoid biosynthetic process (GO:0008299) | metabolic process (GO:0008152) | pollen germination (GO:0009846) | pollen tube growth (GO:0009860) | sterol metabolic process (GO:0016125)	cytoplasm (GO:0005737) | cytosol (GO:0005829) | peroxisome (GO:0005777) | plasma membrane (GO:0005886)	fgenesh2_kg.8__692__AT5G48230.2	8:11395342-11398434:-1	3093	1	fgenesh2_kg.8__692__AT5G48230.2	1212	ortholog_one2one	atha to alyr: 98.5%, alyr to atha: 98.5%	g15883	FJVB01000050.1:229309-232223:-1	2915	1	g15883.t1	1212	ortholog_one2one	atha to ahal: 98.5%, ahal to atha: 98.5%	0.0068	0.0818	0.0831	*	97.6	0	403	0.0088	0.0762	0.1155	*	916.4	292.6	6	21	0.7884
AATL1	AT1G47670	Lysine histidine transporter-like 8 [Source:UniProtKB/Swiss-Prot;Acc:Q9SX98]	protein_coding	1:17536625-17539719:-1	3095	1	AT1G47670.1	1560	AT1G47670.1.exon5, AT1G47670.1.exon4, AT1G47670.1.exon3, AT1G47670.1.exon2, AT1G47670.1.exon1	1:17536625-17537322, 1:17537509-17537640, 1:17537723-17538150, 1:17538281-17538414, 1:17539110-17539719	2002	64.68	1:17536834-17537322, 1:17537509-17537640, 1:17537723-17538150, 1:17538281-17538414, 1:17539110-17539486	50.4	amino acid transmembrane transporter activity (GO:0015171)	amino acid transmembrane transport (GO:0003333) | amino acid transport (GO:0006865)	integral component of membrane (GO:0016021) | membrane (GO:0016020) | plasma membrane (GO:0005886)	fgenesh2_kg.1__3865__AT1G47670.1	1:23957416-23960295:-1	2880	1	fgenesh2_kg.1__3865__AT1G47670.1	1560	ortholog_one2one	atha to alyr: 99.8%, alyr to atha: 99.8%	g19035	FJVB01000075.1:572397-575348:-1	2952	1	g19035.t1	1560	ortholog_one2one	atha to ahal: 99.6%, ahal to atha: 99.6%	0.0009	0.1304	0.0069	*	96.5	0	519	0.0009	0.141	0.0064	*	1138	419	1	53	2.6433
AATP1/AT1G80300	AT1G80300	ADP,ATP carrier protein 1, chloroplastic [Source:UniProtKB/Swiss-Prot;Acc:Q39002]	protein_coding	1:30191538-30194605:1	3068	1	AT1G80300.1	1875	AT1G80300.1.exon1, AT1G80300.1.exon2, AT1G80300.1.exon3, AT1G80300.1.exon4, AT1G80300.1.exon5	1:30191538-30192742, 1:30192946-30193200, 1:30193290-30193433, 1:30193515-30193862, 1:30193942-30194605	2616	85.27	1:30191954-30192742, 1:30192946-30193200, 1:30193290-30193433, 1:30193515-30193862, 1:30193942-30194280	61.11	ATP binding (GO:0005524) | ATP:ADP antiporter activity (GO:0005471) | nucleotide binding (GO:0000166)	ADP transport (GO:0015866) | ATP transport (GO:0015867) | transport (GO:0006810)	chloroplast (GO:0009507) | chloroplast envelope (GO:0009941) | chloroplast membrane (GO:0031969) | integral component of membrane (GO:0016021) | membrane (GO:0016020) | plastid (GO:0009536)	fgenesh2_kg.2__2352__AT1G80300.1	2:19093637-19096324:-1	2688	1	fgenesh2_kg.2__2352__AT1G80300.1	1875	ortholog_one2one	atha to alyr: 97.4%, alyr to atha: 97.4%	g01623	FJVB01000002.1:3467146-3469873:-1	2728	1	g01623.t1	1875	ortholog_one2one	atha to ahal: 97.3%, ahal to atha: 97.3%	0.0122	0.1242	0.0982	*	96.1	0	624	0.0126	0.1105	0.114	*	1316.8	555.2	16	56	0.4033
AATP1/AT5G40010	AT5G40010	AAA-ATPase ASD, mitochondrial [Source:UniProtKB/Swiss-Prot;Acc:Q9FLD5]	protein_coding	5:16020058-16021916:-1	1859	1	AT5G40010.1	1545	AT5G40010.1.exon1	5:16020058-16021916	1859	100	5:16020058-16021762	91.72	ATP binding (GO:0005524) | ATPase activity (GO:0016887) | hydrolase activity (GO:0016787) | nucleotide binding (GO:0000166)	fruit development (GO:0010154) | response to abscisic acid (GO:0009737) | response to cold (GO:0009409) | response to salt stress (GO:0009651) | response to water deprivation (GO:0009414) | seed maturation (GO:0010431)	endoplasmic reticulum (GO:0005783) | integral component of membrane (GO:0016021) | membrane (GO:0016020) | mitochondrial membrane (GO:0031966) | mitochondrion (GO:0005739)	NA	NA	NA	NA	NA	NA	NA	NA	g29030	FJVB01000254.1:147836-149449:1	1614	1	g29030.t1	1482	ortholog_one2one	atha to ahal: 94.3%, ahal to atha: 90.5%	NA	NA	NA		NA	NA	NA	NA	NA	NA		NA	NA	NA	NA	NA
AATP2	AT1G15500	ADP,ATP carrier protein [Source:UniProtKB/TrEMBL;Acc:A0A178WDN7]	protein_coding	1:5326290-5328875:1	2586	1	AT1G15500.1	1857	AT1G15500.1.exon1, AT1G15500.1.exon2, AT1G15500.1.exon3, AT1G15500.1.exon4, AT1G15500.1.exon5	1:5326290-5327205, 1:5327350-5327604, 1:5327691-5327834, 1:5327926-5328273, 1:5328359-5328875	2180	84.3	1:5326426-5327205, 1:5327350-5327604, 1:5327691-5327834, 1:5327926-5328273, 1:5328359-5328688	71.81	ATP binding (GO:0005524) | ATP:ADP antiporter activity (GO:0005471) | nucleotide binding (GO:0000166)	ADP transport (GO:0015866) | ATP transport (GO:0015867) | transport (GO:0006810)	chloroplast (GO:0009507) | chloroplast envelope (GO:0009941) | chloroplast membrane (GO:0031969) | cytoplasm (GO:0005737) | integral component of membrane (GO:0016021) | membrane (GO:0016020) | plastid (GO:0009536)	fgenesh2_kg.1__1705__AT1G15500.1	1:6540742-6543309:1	2568	1	fgenesh2_kg.1__1705__AT1G15500.1	1857	ortholog_one2one	atha to alyr: 97.9%, alyr to atha: 97.9%	g10029	FJVB01000023.1:851917-854472:-1	2556	1	g10029.t1	1857	ortholog_one2one	atha to ahal: 97.6%, ahal to atha: 97.6%	0.0107	0.1209	0.0885	*	96.3	0	618	0.0116	0.1149	0.101	*	1346.4	507.6	13	53	1.297
ABA2	AT1G52340	Xanthoxin dehydrogenase [Source:UniProtKB/Swiss-Prot;Acc:Q9C826]	protein_coding	1:19489794-19491650:-1	1857	1	AT1G52340.1	858	AT1G52340.1.exon2, AT1G52340.1.exon1	1:19489794-19490804, 1:19491478-19491650	1184	63.76	1:19489997-19490804, 1:19491478-19491527	46.2	alcohol dehydrogenase (NAD) activity (GO:0004022) | oxidoreductase activity (GO:0016491) | xanthoxin dehydrogenase activity (GO:0010301)	abscisic acid biosynthetic process (GO:0009688) | oxidation-reduction process (GO:0055114) | proline biosynthetic process (GO:0006561) | regulation of abscisic acid biosynthetic process (GO:0010115) | response to fructose (GO:0009750) | response to heat (GO:0009408) | response to water deprivation (GO:0009414) | sugar mediated signaling pathway (GO:0010182)	cytoplasm (GO:0005737) | cytosol (GO:0005829)	fgenesh2_kg.1__4308__AT1G52340.1	1:27847798-27849414:-1	1617	1	fgenesh2_kg.1__4308__AT1G52340.1	858	ortholog_one2one	atha to alyr: 93.0%, alyr to atha: 93.0%	g15155	FJVB01000045.1:758092-759704:1	1613	1	g15155.t1	861	ortholog_one2one	atha to ahal: 92.7%, ahal to atha: 93.0%	0.0386	0.1665	0.2318	*	93.7	0	285	0.0376	0.1699	0.2213	*	654.7	200.3	20	28	0.1431
ABA4	AT1G67080	Protein ABA DEFICIENT 4, chloroplastic [Source:UniProtKB/Swiss-Prot;Acc:Q8LFP9]	protein_coding	1:25045151-25047103:-1	1953	2	AT1G67080.1	663	AT1G67080.1.exon6, AT1G67080.1.exon5, AT1G67080.1.exon4, AT1G67080.2.exon3, AT1G67080.2.exon2, AT1G67080.2.exon1	1:25045151-25045537, 1:25045623-25045711, 1:25045784-25045912, 1:25045993-25046093, 1:25046200-25046362, 1:25046634-25047103	1339	68.56	1:25045405-25045537, 1:25045623-25045711, 1:25045784-25045912, 1:25045993-25046093, 1:25046200-25046362, 1:25046634-25046681	33.95	unknown or unavailable	abscisic acid biosynthetic process (GO:0009688) | regulation of superoxide anion generation (GO:0032928) | xanthophyll metabolic process (GO:0016122)	chloroplast (GO:0009507) | chloroplast envelope (GO:0009941) | chloroplast membrane (GO:0031969) | integral component of membrane (GO:0016021) | membrane (GO:0016020) | plastid (GO:0009536)	scaffold_201506.1	2:12120272-12121612:-1	1341	1	scaffold_201506.1	675	ortholog_one2one	atha to alyr: 86.2%, alyr to atha: 87.7%	g23322	FJVB01000124.1:291871-293477:-1	1607	1	g23322.t1	627	ortholog_one2one	atha to ahal: 92.8%, ahal to atha: 87.7%	0.0664	0.1206	0.5506	*	92.3	1.8	220	0.046	0.1184	0.3885	*	493.8	166.2	20	16	-0.0943
ABAP1	AT5G13060	ARMADILLO BTB ARABIDOPSIS PROTEIN 1 [Source:UniProtKB/Swiss-Prot;Acc:B7U179]	protein_coding	5:4142910-4147140:1	4231	1	AT5G13060.1	2214	AT5G13060.1.exon1, AT5G13060.1.exon2, AT5G13060.1.exon3, AT5G13060.1.exon4, AT5G13060.1.exon5, AT5G13060.1.exon6, AT5G13060.1.exon7, AT5G13060.1.exon8, AT5G13060.1.exon9, AT5G13060.1.exon10, AT5G13060.1.exon11, AT5G13060.1.exon12, AT5G13060.1.exon13, AT5G13060.1.exon14, AT5G13060.1.exon15, AT5G13060.1.exon16, AT5G13060.1.exon17, AT5G13060.1.exon18	5:4142910-4143291, 5:4143532-4143689, 5:4143858-4144030, 5:4144111-4144231, 5:4144307-4144381, 5:4144461-4144555, 5:4144657-4144732, 5:4144874-4144981, 5:4145105-4145233, 5:4145328-4145396, 5:4145476-4145535, 5:4145620-4145743, 5:4145833-4145972, 5:4146060-4146123, 5:4146208-4146287, 5:4146364-4146546, 5:4146639-4146763, 5:4146853-4147140	2450	57.91	5:4142958-4143291, 5:4143532-4143689, 5:4143858-4144030, 5:4144111-4144231, 5:4144307-4144381, 5:4144461-4144555, 5:4144657-4144732, 5:4144874-4144981, 5:4145105-4145233, 5:4145328-4145396, 5:4145476-4145535, 5:4145620-4145743, 5:4145833-4145972, 5:4146060-4146123, 5:4146208-4146287, 5:4146364-4146546, 5:4146639-4146763, 5:4146853-4146952	52.33	protein binding (GO:0005515)	DNA-dependent DNA replication (GO:0006261) | negative regulation of DNA-dependent DNA replication (GO:2000104) | negative regulation of cell proliferation (GO:0008285) | protein ubiquitination (GO:0016567) | regulation of cell proliferation (GO:0042127)	DNA replication preinitiation complex (GO:0031261) | cytoplasm (GO:0005737) | nucleus (GO:0005634)	scaffold_601315.1	6:5234606-5238523:1	3918	1	scaffold_601315.1	2142	ortholog_one2one	atha to alyr: 92.7%, alyr to atha: 89.7%	g10742	FJVB01000025.1:1219262-1223350:1	4089	1	g10742.t1	2142	ortholog_one2one	atha to ahal: 90.5%, ahal to atha: 87.5%	0.0315	0.1172	0.2688	*	90.9	4.7	659	0.0501	0.0448	1.1183	*	1498.8	475.2	71	20	-0.8671
ABC1	AT4G01660	Protein ABC transporter 1, mitochondrial [Source:UniProtKB/Swiss-Prot;Acc:Q9SBB2]	protein_coding	4:708357-711256:1	2900	1	AT4G01660.1	1872	AT4G01660.1.exon1, AT4G01660.1.exon2, AT4G01660.1.exon3, AT4G01660.1.exon4, AT4G01660.1.exon5, AT4G01660.1.exon6, AT4G01660.1.exon7	4:708357-709196, 4:709283-709508, 4:709581-709733, 4:709838-709996, 4:710137-710296, 4:710381-710607, 4:710694-711256	2328	80.28	4:708652-709196, 4:709283-709508, 4:709581-709733, 4:709838-709996, 4:710137-710296, 4:710381-710607, 4:710694-711095	64.55	ATP binding (GO:0005524) | nucleotide binding (GO:0000166) | transferase activity (GO:0016740) | transporter activity (GO:0005215)	chlorophyll catabolic process (GO:0015996) | response to UV-B (GO:0010224) | ubiquinone biosynthetic process (GO:0006744)	membrane (GO:0016020) | mitochondrial inner membrane (GO:0005743) | mitochondrion (GO:0005739)	scaffold_103867.1	1:16538609-16539082:1	474	1	scaffold_103867.1	312	ortholog_one2many	atha to alyr: 58.3%, alyr to atha: 9.6%	g09198	FJVB01000020.1:1501691-1504435:-1	2745	1	g09198.t1	1869	ortholog_one2one	atha to ahal: 95.2%, ahal to atha: 95.0%	0.2078	0.5038	0.4125		NA	NA	NA	NA	NA	NA		NA	NA	NA	NA	NA
ABC1K1	AT4G31390	AtACDO1 [Source:UniProtKB/TrEMBL;Acc:A0A178V5V0]	protein_coding	4:15233042-15237193:1	4152	3	AT4G31390.1	2049	AT4G31390.1.exon1, AT4G31390.1.exon2, AT4G31390.1.exon3, AT4G31390.1.exon5, AT4G31390.1.exon7, AT4G31390.1.exon8, AT4G31390.1.exon9, AT4G31390.1.exon10, AT4G31390.1.exon11, AT4G31390.1.exon12, AT4G31390.1.exon13, AT4G31390.1.exon14	4:15233042-15233476, 4:15233663-15233869, 4:15233956-15234045, 4:15234402-15234566, 4:15234899-15235078, 4:15235206-15235401, 4:15235495-15235622, 4:15235761-15235832, 4:15235929-15236041, 4:15236143-15236266, 4:15236362-15236431, 4:15236700-15237193	2274	54.77	4:15233126-15233476, 4:15233663-15233869, 4:15233956-15234045, 4:15234402-15234566, 4:15234899-15235078, 4:15235206-15235401, 4:15235495-15235622, 4:15235761-15235832, 4:15235929-15236041, 4:15236143-15236266, 4:15236362-15236431, 4:15236700-15236764	42.41	ATP binding (GO:0005524) | kinase activity (GO:0016301) | nucleotide binding (GO:0000166) | protein binding (GO:0005515) | protein kinase activity (GO:0004672) | transferase activity (GO:0016740)	cellular response to nitrogen starvation (GO:0006995) | chlorophyll catabolic process (GO:0015996) | phosphorylation (GO:0016310) | photosynthetic electron transport chain (GO:0009767) | plastoglobule organization (GO:0080177) | positive regulation of carotenoid biosynthetic process (GO:1904143) | positive regulation of chlorophyll biosynthetic process (GO:1902326) | protein phosphorylation (GO:0…	chloroplast (GO:0009507) | plastid (GO:0009536) | plastoglobule (GO:0010287)	fgenesh2_kg.7__1036__AT4G31390.1	7:4355945-4359927:-1	3983	1	fgenesh2_kg.7__1036__AT4G31390.1	2049	ortholog_one2one	atha to alyr: 98.2%, alyr to atha: 98.2%	g00859	FJVB01000001.1:3985297-3989177:-1	3881	1	g00859.t1	2049	ortholog_one2one	atha to ahal: 97.9%, ahal to atha: 97.9%	0.0089	0.0922	0.0965	*	97.1	0	682	0.0101	0.0813	0.1242	*	1450.9	595.1	12	45	0.8921
ABC1K3	AT1G79600	ABC1K3 [Source:UniProtKB/TrEMBL;Acc:A0A178WNJ7]	protein_coding	1:29949910-29952726:-1	2817	1	AT1G79600.1	2136	AT1G79600.1.exon4, AT1G79600.1.exon3, AT1G79600.1.exon2, AT1G79600.1.exon1	1:29949910-29950233, 1:29950318-29951763, 1:29951881-29952108, 1:29952184-29952726	2541	90.2	1:29950105-29950233, 1:29950318-29951763, 1:29951881-29952108, 1:29952184-29952516	75.83	ATP binding (GO:0005524) | kinase activity (GO:0016301) | nucleotide binding (GO:0000166) | protein binding (GO:0005515) | protein kinase activity (GO:0004672) | transferase activity (GO:0016740)	cellular response to nitrogen starvation (GO:0006995) | chloroplast organization (GO:0009658) | phosphorylation (GO:0016310) | plastoglobule organization (GO:0080177) | protein phosphorylation (GO:0006468) | protein stabilization (GO:0050821) | regulation of tocopherol cyclase activity (GO:1902171) | response to high light intensity (GO:0009644) | response to photooxidative stress (GO:0080183) | …	chloroplast (GO:0009507) | plastid (GO:0009536) | plastoglobule (GO:0010287)	fgenesh2_kg.2__2263__AT1G79600.1	2:18760710-18763338:-1	2629	1	fgenesh2_kg.2__2263__AT1G79600.1	2124	ortholog_one2one	atha to alyr: 98.0%, alyr to atha: 97.5%	g01528	FJVB01000002.1:3019118-3021709:-1	2592	1	g01528.t1	2142	ortholog_one2one	atha to ahal: 97.5%, ahal to atha: 97.7%	0.0097	0.1219	0.0796	*	95.8	1.1	703	0.0071	0.1071	0.0663	*	1554.2	554.8	10	53	0.9624
ABC4	AT1G60600	2-carboxy-1,4-naphthoquinone phytyltransferase, chloroplastic [Source:UniProtKB/Swiss-Prot;Acc:Q0WUA3]	protein_coding	1:22324437-22327359:-1	2923	2	AT1G60600.2	1149	AT1G60600.2.exon12, AT1G60600.1.exon11, AT1G60600.1.exon10, AT1G60600.1.exon9, AT1G60600.1.exon8, AT1G60600.1.exon7, AT1G60600.1.exon6, AT1G60600.1.exon5, AT1G60600.1.exon4, AT1G60600.2.exon3, AT1G60600.2.exon2, AT1G60600.1.exon1	1:22324437-22324902, 1:22324967-22325032, 1:22325111-22325221, 1:22325307-22325345, 1:22325420-22325519, 1:22325606-22325712, 1:22325789-22325927, 1:22326016-22326087, 1:22326181-22326284, 1:22326366-22326590, 1:22326670-22326769, 1:22326939-22327359	1950	66.71	1:22324807-22324902, 1:22324967-22325032, 1:22325111-22325221, 1:22325307-22325345, 1:22325420-22325519, 1:22325606-22325712, 1:22325789-22325927, 1:22326016-22326087, 1:22326181-22326284, 1:22326366-22326590, 1:22326670-22326759	39.31	1,4-dihydroxy-2-naphthoate octaprenyltransferase activity (GO:0046428) | prenyltransferase activity (GO:0004659) | transferase activity (GO:0016740) | transferase activity, transferring alkyl or aryl (other than methyl) groups (GO:0016765)	photosynthetic electron transport in photosystem II (GO:0009772) | phylloquinone biosynthetic process (GO:0042372) | plastoquinone biosynthetic process (GO:0010236) | ubiquinone biosynthetic process via 3,4-dihydroxy-5-polyprenylbenzoate (GO:0032194) | vitamin K biosynthetic process (GO:0042371)	chloroplast (GO:0009507) | chloroplast membrane (GO:0031969) | integral component of membrane (GO:0016021) | membrane (GO:0016020) | plastid (GO:0009536)	fgenesh2_kg.2__402__AT1G60600.1	2:3033176-3035908:1	2733	1	fgenesh2_kg.2__402__AT1G60600.1	864	ortholog_one2one	atha to alyr: 97.2%, alyr to atha: 73.0%	g25436	FJVB01000156.1:250291-252802:-1	2512	1	g25436.t1	1149	ortholog_one2one	atha to ahal: 93.2%, ahal to atha: 93.2%	0.0134	0.1362	0.0984		NA	NA	NA	NA	NA	NA		NA	NA	NA	NA	NA
ABCA1	AT2G41700	ABC transporter A family member 1 [Source:UniProtKB/Swiss-Prot;Acc:Q84M24]	protein_coding	2:17382890-17396301:-1	13412	2	AT2G41700.1	5649	AT2G41700.1.exon40, AT2G41700.1.exon39, AT2G41700.1.exon38, AT2G41700.1.exon37, AT2G41700.1.exon36, AT2G41700.1.exon35, AT2G41700.1.exon34, AT2G41700.1.exon33, AT2G41700.1.exon32, AT2G41700.1.exon31, AT2G41700.1.exon30, AT2G41700.1.exon29, AT2G41700.1.exon28, AT2G41700.1.exon27, AT2G41700.1.exon26, AT2G41700.1.exon25, AT2G41700.1.exon24, AT2G41700.1.exon23, AT2G41700.1.exon22, AT2G41700.1.exon21,…	2:17382973-17383320, 2:17383417-17383478, 2:17383560-17383693, 2:17383786-17384089, 2:17384178-17384252, 2:17384339-17384475, 2:17384614-17384764, 2:17385001-17385108, 2:17385186-17385265, 2:17385397-17385532, 2:17385610-17385873, 2:17386099-17386245, 2:17386325-17386429, 2:17386550-17386677, 2:17386778-17386874, 2:17386985-17387026, 2:17387136-17387219, 2:17387528-17387738, 2:17388225-17388403, …	6106	45.53	2:17383239-17383320, 2:17383417-17383478, 2:17383560-17383693, 2:17383786-17384089, 2:17384178-17384252, 2:17384339-17384475, 2:17384614-17384764, 2:17385001-17385108, 2:17385186-17385265, 2:17385397-17385532, 2:17385610-17385873, 2:17386099-17386245, 2:17386325-17386429, 2:17386550-17386677, 2:17386778-17386874, 2:17386985-17387026, 2:17387136-17387219, 2:17387528-17387738, 2:17388225-17388403, …	42.12	ATP binding (GO:0005524) | ATPase activity (GO:0016887) | ATPase activity, coupled to transmembrane movement of substances (GO:0042626) | nucleotide binding (GO:0000166) | transporter activity (GO:0005215)	lipid transport (GO:0006869) | transmembrane transport (GO:0055085) | transport (GO:0006810)	integral component of membrane (GO:0016021) | membrane (GO:0016020) | plasma membrane (GO:0005886) | vacuolar membrane (GO:0005774)	fgenesh2_kg.4__2309__AT2G41700.1	4:20387440-20400776:-1	13337	1	fgenesh2_kg.4__2309__AT2G41700.1	5745	ortholog_one2one	atha to alyr: 95.2%, alyr to atha: 96.9%	g24444	FJVB01000141.1:14826-28180:1	13355	1	g24444.t1	5577	ortholog_one2one	atha to ahal: 97.0%, ahal to atha: 95.8%	0.0141	0.0761	0.1853	*	95.6	1.7	1881	0.014	0.0747	0.1874	*	4291.4	1351.6	59	93	0.1568
ABCA10	AT5G61740	ABC transporter A family member 10 [Source:UniProtKB/Swiss-Prot;Acc:Q9FLT4]	protein_coding	5:24808406-24812739:1	4334	3	AT5G61740.1	2730	AT5G61740.1.exon1, AT5G61740.2.exon4, AT5G61740.2.exon3, AT5G61740.2.exon6, AT5G61740.2.exon7, AT5G61740.2.exon8, AT5G61740.2.exon9, AT5G61740.2.exon10, AT5G61740.2.exon11, AT5G61740.2.exon12, AT5G61740.2.exon13, AT5G61740.2.exon14, AT5G61740.2.exon15, AT5G61740.1.exon16	5:24808406-24808555, 5:24809225-24809357, 5:24809048-24809127, 5:24809672-24809790, 5:24809881-24810039, 5:24810139-24810427, 5:24810516-24810599, 5:24810687-24811009, 5:24811089-24811289, 5:24811370-24811479, 5:24811577-24811661, 5:24811731-24811859, 5:24811948-24812053, 5:24812209-24812737	2497	57.61	5:24808484-24808555, 5:24809225-24809357, 5:24809048-24809127, 5:24809672-24809790, 5:24809881-24810039, 5:24810139-24810427, 5:24810516-24810599, 5:24810687-24811009, 5:24811089-24811289, 5:24811370-24811479, 5:24811577-24811661, 5:24811731-24811859, 5:24811948-24812053, 5:24812209-24812597	52.58	ATP binding (GO:0005524) | ATPase activity (GO:0016887) | ATPase activity, coupled to transmembrane movement of substances (GO:0042626) | nucleotide binding (GO:0000166)	lipid transport (GO:0006869) | transmembrane transport (GO:0055085)	integral component of membrane (GO:0016021) | intracellular membrane-bounded organelle (GO:0043231) | membrane (GO:0016020)	fgenesh2_kg.8__2156__AT5G61740.1	8:20169797-20174026:1	4230	1	fgenesh2_kg.8__2156__AT5G61740.1	2544	ortholog_one2one	atha to alyr: 93.3%, alyr to atha: 86.9%	g30996	FJVB01000444.1:27313-31851:-1	4539	1	g30996.t1	2745	ortholog_one2one	atha to ahal: 93.9%, ahal to atha: 94.4%	0.0311	0.1487	0.2091	*	87.5	7.9	834	0.0302	0.1196	0.2525	*	1891.9	610.1	53	64	-0.2612
ABCA11	AT5G61690	ABC transporter A family member 11 [Source:UniProtKB/Swiss-Prot;Acc:Q9FKF2]	protein_coding	5:24789237-24793528:-1	4292	2	AT5G61690.2	2862	AT5G61690.2.exon14, AT5G61690.1.exon13, AT5G61690.1.exon12, AT5G61690.1.exon11, AT5G61690.2.exon10, AT5G61690.2.exon9, AT5G61690.1.exon8, AT5G61690.1.exon7, AT5G61690.1.exon6, AT5G61690.1.exon5, AT5G61690.1.exon4, AT5G61690.1.exon3, AT5G61690.1.exon2, AT5G61690.1.exon1	5:24789237-24789731, 5:24789817-24789993, 5:24790084-24790164, 5:24790234-24790524, 5:24790614-24790757, 5:24790858-24790947, 5:24791025-24791101, 5:24791187-24791304, 5:24791440-24791666, 5:24791738-24791897, 5:24791977-24792177, 5:24792271-24792366, 5:24792454-24793047, 5:24793119-24793528	3161	73.65	5:24789495-24789731, 5:24789817-24789993, 5:24790084-24790164, 5:24790234-24790524, 5:24790614-24790757, 5:24790858-24790947, 5:24791025-24791101, 5:24791187-24791304, 5:24791440-24791666, 5:24791738-24791897, 5:24791977-24792177, 5:24792271-24792366, 5:24792454-24793047, 5:24793119-24793487	66.68	ATP binding (GO:0005524) | ATPase activity (GO:0016887) | ATPase activity, coupled to transmembrane movement of substances (GO:0042626) | nucleotide binding (GO:0000166)	lipid transport (GO:0006869) | transmembrane transport (GO:0055085)	integral component of membrane (GO:0016021) | intracellular membrane-bounded organelle (GO:0043231) | membrane (GO:0016020)	fgenesh2_kg.8__2152__AT5G61690.1	8:20137214-20141310:-1	4097	1	fgenesh2_kg.8__2152__AT5G61690.1	2775	ortholog_one2one	atha to alyr: 96.9%, alyr to atha: 93.9%	g32355	FJVB01001544.1:56-2192:1	2137	1	g32355.t1	1658	ortholog_one2one	atha to ahal: 93.5%, ahal to atha: 54.1%	0.0156	0.089	0.1753	*	93.8	3	923	0.0159	0.0854	0.1862	*	2026.3	739.7	29	56	0.2822
ABCA12	AT5G61700	ABC transporter A family member 12 [Source:UniProtKB/Swiss-Prot;Acc:Q9FLT8]	protein_coding	5:24793779-24798745:1	4967	4	AT5G61700.1	2754	AT5G61700.1.exon1, AT5G61700.4.exon2, AT5G61700.4.exon3, AT5G61700.4.exon4, AT5G61700.4.exon5, AT5G61700.4.exon6, AT5G61700.4.exon7, AT5G61700.4.exon8, AT5G61700.4.exon9, AT5G61700.4.exon10, AT5G61700.4.exon11, AT5G61700.4.exon12, AT5G61700.4.exon13, AT5G61700.1.exon14, AT5G61700.1.exon15	5:24793864-24793935, 5:24794022-24794432, 5:24794532-24794664, 5:24794839-24794958, 5:24795048-24795175, 5:24795257-24795415, 5:24795499-24795787, 5:24795884-24795967, 5:24796051-24796388, 5:24796474-24796674, 5:24796752-24796861, 5:24796950-24797034, 5:24797145-24797273, 5:24797359-24797464, 5:24797556-24797944	2754	55.45	5:24793864-24793935, 5:24794022-24794432, 5:24794532-24794664, 5:24794839-24794958, 5:24795048-24795175, 5:24795257-24795415, 5:24795499-24795787, 5:24795884-24795967, 5:24796051-24796388, 5:24796474-24796674, 5:24796752-24796861, 5:24796950-24797034, 5:24797145-24797273, 5:24797359-24797464, 5:24797556-24797944	55.45	ATP binding (GO:0005524) | ATPase activity (GO:0016887) | ATPase activity, coupled to transmembrane movement of substances (GO:0042626) | nucleotide binding (GO:0000166)	lipid transport (GO:0006869) | transmembrane transport (GO:0055085)	integral component of membrane (GO:0016021) | intracellular membrane-bounded organelle (GO:0043231) | membrane (GO:0016020)	fgenesh2_kg.8__2154__AT5G61700.1	8:20141756-20145814:1	4059	1	fgenesh2_kg.8__2154__AT5G61700.1	2346	ortholog_one2many	atha to alyr: 94.1%, alyr to atha: 80.2%	g31954	FJVB01000944.1:336-4630:1	4295	1	g31954.t1	2667	ortholog_one2one	atha to ahal: 96.3%, ahal to atha: 93.2%	0.0299	0.1293	0.2312		NA	NA	NA	NA	NA	NA		NA	NA	NA	NA	NA
ABCA2	AT3G47730	ATH1 [Source:UniProtKB/TrEMBL;Acc:A0A178V6R6]	protein_coding	3:17594060-17599083:-1	5024	1	AT3G47730.1	2952	AT3G47730.1.exon16, AT3G47730.1.exon15, AT3G47730.1.exon14, AT3G47730.1.exon13, AT3G47730.1.exon12, AT3G47730.1.exon11, AT3G47730.1.exon10, AT3G47730.1.exon9, AT3G47730.1.exon8, AT3G47730.1.exon7, AT3G47730.1.exon6, AT3G47730.1.exon5, AT3G47730.1.exon4, AT3G47730.1.exon3, AT3G47730.1.exon2, AT3G47730.1.exon1	3:17594060-17594671, 3:17594747-17594923, 3:17595001-17595081, 3:17595174-17595464, 3:17595549-17595692, 3:17595803-17595892, 3:17595992-17596068, 3:17596168-17596285, 3:17596480-17596706, 3:17596795-17596954, 3:17597034-17597237, 3:17597326-17597421, 3:17597505-17597690, 3:17597762-17597931, 3:17598021-17598252, 3:17598460-17599083	3489	69.45	3:17594342-17594671, 3:17594747-17594923, 3:17595001-17595081, 3:17595174-17595464, 3:17595549-17595692, 3:17595803-17595892, 3:17595992-17596068, 3:17596168-17596285, 3:17596480-17596706, 3:17596795-17596954, 3:17597034-17597237, 3:17597326-17597421, 3:17597505-17597690, 3:17597762-17597931, 3:17598021-17598252, 3:17598460-17598828	58.76	ATP binding (GO:0005524) | ATPase activity (GO:0016887) | ATPase activity, coupled to transmembrane movement of substances (GO:0042626) | nucleotide binding (GO:0000166) | transporter activity (GO:0005215)	lipid transport (GO:0006869) | transmembrane transport (GO:0055085)	integral component of membrane (GO:0016021) | intracellular membrane-bounded organelle (GO:0043231) | membrane (GO:0016020)	fgenesh2_kg.5__1127__AT3G47730.1	5:13417495-13422196:-1	4702	1	fgenesh2_kg.5__1127__AT3G47730.1	2949	ortholog_one2one	atha to alyr: 96.1%, alyr to atha: 96.0%	g12852	FJVB01000033.1:954662-959498:-1	4837	1	g12852.t1	2940	ortholog_one2one	atha to ahal: 95.8%, ahal to atha: 95.4%	0.0158	0.2103	0.0751	*	92.9	1.8	963	0.0262	0.1577	0.1661	*	2168	721	50	96	0.8711
ABCA3	AT3G47740	ABC transporter A family member 3 [Source:UniProtKB/Swiss-Prot;Acc:Q1PEH6]	protein_coding	3:17600521-17605128:1	4608	1	AT3G47740.1	2799	AT3G47740.1.exon1, AT3G47740.1.exon2, AT3G47740.1.exon3, AT3G47740.1.exon4, AT3G47740.1.exon5, AT3G47740.1.exon6, AT3G47740.1.exon7, AT3G47740.1.exon8, AT3G47740.1.exon9, AT3G47740.1.exon10, AT3G47740.1.exon11, AT3G47740.1.exon12, AT3G47740.1.exon13, AT3G47740.1.exon14, AT3G47740.1.exon15, AT3G47740.1.exon16	3:17600521-17600722, 3:17600877-17601243, 3:17601320-17601399, 3:17601488-17601632, 3:17601743-17601862, 3:17601966-17602090, 3:17602201-17602359, 3:17602453-17602615, 3:17602696-17602821, 3:17602914-17602997, 3:17603101-17603438, 3:17603536-17603736, 3:17603839-17603948, 3:17604042-17604126, 3:17604217-17604345, 3:17604471-17605128	3092	67.1	3:17600651-17600722, 3:17600877-17601243, 3:17601320-17601399, 3:17601488-17601632, 3:17601743-17601862, 3:17601966-17602090, 3:17602201-17602359, 3:17602453-17602615, 3:17602696-17602821, 3:17602914-17602997, 3:17603101-17603438, 3:17603536-17603736, 3:17603839-17603948, 3:17604042-17604126, 3:17604217-17604345, 3:17604471-17604965	60.74	ATP binding (GO:0005524) | ATPase activity (GO:0016887) | ATPase activity, coupled to transmembrane movement of substances (GO:0042626) | nucleotide binding (GO:0000166) | transporter activity (GO:0005215)	lipid transport (GO:0006869) | transmembrane transport (GO:0055085)	integral component of membrane (GO:0016021) | intracellular membrane-bounded organelle (GO:0043231) | membrane (GO:0016020)	fgenesh2_kg.5__1128__AT3G47740.1	5:13424791-13429209:1	4419	1	fgenesh2_kg.5__1128__AT3G47740.1	2814	ortholog_one2one	atha to alyr: 87.1%, alyr to atha: 87.6%	g12853	FJVB01000033.1:960993-965686:1	4694	1	g12853.t1	2817	ortholog_one2one	atha to ahal: 87.6%, ahal to atha: 88.2%	0.0641	0.254	0.2524	*	89.9	0.5	932	0.0624	0.2496	0.25	*	2105.3	690.7	116	128	0.2811
ABCA4	AT3G47750	ABC transporter A family member 4 [Source:UniProtKB/Swiss-Prot;Acc:Q9STT8]	protein_coding	3:17606359-17611065:1	4707	1	AT3G47750.1	2814	AT3G47750.1.exon1, AT3G47750.1.exon2, AT3G47750.1.exon3, AT3G47750.1.exon4, AT3G47750.1.exon5, AT3G47750.1.exon6, AT3G47750.1.exon7, AT3G47750.1.exon8, AT3G47750.1.exon9, AT3G47750.1.exon10, AT3G47750.1.exon11, AT3G47750.1.exon12, AT3G47750.1.exon13, AT3G47750.1.exon14, AT3G47750.1.exon15, AT3G47750.1.exon16	3:17606359-17606498, 3:17606603-17606966, 3:17607064-17607146, 3:17607237-17607381, 3:17607664-17607783, 3:17607862-17607992, 3:17608074-17608232, 3:17608342-17608504, 3:17608583-17608708, 3:17608805-17608888, 3:17608978-17609324, 3:17609398-17609598, 3:17609821-17609930, 3:17610007-17610091, 3:17610164-17610292, 3:17610395-17611065	3058	64.97	3:17606427-17606498, 3:17606603-17606966, 3:17607064-17607146, 3:17607237-17607381, 3:17607664-17607783, 3:17607862-17607992, 3:17608074-17608232, 3:17608342-17608504, 3:17608583-17608708, 3:17608805-17608888, 3:17608978-17609324, 3:17609398-17609598, 3:17609821-17609930, 3:17610007-17610091, 3:17610164-17610292, 3:17610395-17610889	59.78	ATP binding (GO:0005524) | ATPase activity (GO:0016887) | ATPase activity, coupled to transmembrane movement of substances (GO:0042626) | nucleotide binding (GO:0000166)	lipid transport (GO:0006869) | transmembrane transport (GO:0055085)	integral component of membrane (GO:0016021) | intracellular membrane-bounded organelle (GO:0043231) | membrane (GO:0016020)	fgenesh2_kg.5__1129__AT3G47750.1	5:13434658-13442851:1	8194	1	fgenesh2_kg.5__1129__AT3G47750.1	2736	ortholog_one2one	atha to alyr: 84.4%, alyr to atha: 82.1%	g12854	FJVB01000033.1:968793-973561:1	4769	1	g12854.t1	2730	ortholog_one2one	atha to ahal: 87.3%, ahal to atha: 84.7%	0.0802	0.3067	0.2615	*	85.4	5.7	833	0.0947	0.1055	0.8976	*	1914.3	584.7	158	50	-0.5143
ABCA5	AT3G47760	ABC transporter A family member 5 [Source:UniProtKB/Swiss-Prot;Acc:Q9STT7]	protein_coding	3:17611787-17616743:1	4957	3	AT3G47760.3	2811	AT3G47760.2.exon1, AT3G47760.2.exon2, AT3G47760.2.exon3, AT3G47760.2.exon5, AT3G47760.2.exon6, AT3G47760.2.exon7, AT3G47760.3.exon8, AT3G47760.3.exon9, AT3G47760.3.exon10, AT3G47760.2.exon13, AT3G47760.2.exon14, AT3G47760.2.exon15, AT3G47760.3.exon16	3:17611787-17611858, 3:17612013-17612376, 3:17612668-17612750, 3:17613471-17613590, 3:17613682-17613806, 3:17613899-17614057, 3:17614184-17614346, 3:17614427-17614552, 3:17614645-17614728, 3:17615558-17615667, 3:17615763-17615847, 3:17615925-17616053, 3:17616145-17616639	2115	42.67	3:17611787-17611858, 3:17612013-17612376, 3:17612668-17612750, 3:17613471-17613590, 3:17613682-17613806, 3:17613899-17614057, 3:17614184-17614346, 3:17614427-17614552, 3:17614645-17614728, 3:17615558-17615667, 3:17615763-17615847, 3:17615925-17616053, 3:17616145-17616639	42.67	ATP binding (GO:0005524) | ATPase activity (GO:0016887) | ATPase activity, coupled to transmembrane movement of substances (GO:0042626) | nucleotide binding (GO:0000166)	lipid transport (GO:0006869) | transmembrane transport (GO:0055085)	integral component of membrane (GO:0016021) | intracellular membrane-bounded organelle (GO:0043231) | membrane (GO:0016020)	NA	NA	NA	NA	NA	NA	NA	NA	NA	NA	NA	NA	NA	NA	NA	NA	NA	NA	NA		NA	NA	NA	NA	NA	NA		NA	NA	NA	NA	NA
ABCA6	AT3G47770	ABC transporter A family member 6 [Source:UniProtKB/Swiss-Prot;Acc:Q9STT6]	protein_coding	3:17617972-17622915:1	4944	3	AT3G47770.2	2781	AT3G47770.2.exon1, AT3G47770.2.exon2, AT3G47770.2.exon4, AT3G47770.2.exon5, AT3G47770.2.exon7, AT3G47770.2.exon8, AT3G47770.2.exon9, AT3G47770.2.exon10, AT3G47770.2.exon11, AT3G47770.2.exon12, AT3G47770.2.exon13, AT3G47770.2.exon14, AT3G47770.2.exon15, AT3G47770.2.exon16	3:17617972-17618126, 3:17618205-17618556, 3:17618845-17618989, 3:17619324-17619443, 3:17619799-17619957, 3:17620169-17620331, 3:17620411-17620536, 3:17620629-17620712, 3:17620798-17621144, 3:17621227-17621427, 3:17621543-17621652, 3:17621783-17621867, 3:17621947-17622075, 3:17622202-17622915	2890	58.45	3:17618055-17618126, 3:17618205-17618556, 3:17618845-17618989, 3:17619324-17619443, 3:17619799-17619957, 3:17620169-17620331, 3:17620411-17620536, 3:17620629-17620712, 3:17620798-17621144, 3:17621227-17621427, 3:17621543-17621652, 3:17621783-17621867, 3:17621947-17622075, 3:17622202-17622678	51.98	ATP binding (GO:0005524) | ATPase activity (GO:0016887) | ATPase activity, coupled to transmembrane movement of substances (GO:0042626) | nucleotide binding (GO:0000166)	lipid transport (GO:0006869) | transmembrane transport (GO:0055085)	integral component of membrane (GO:0016021) | intracellular membrane-bounded organelle (GO:0043231) | membrane (GO:0016020)	fgenesh2_kg.5__1130__AT3G47770.1	5:13444589-13449102:1	4514	1	fgenesh2_kg.5__1130__AT3G47770.1	2652	ortholog_one2one	atha to alyr: 85.8%, alyr to atha: 81.9%	g12855	FJVB01000033.1:978753-983753:1	5001	1	g12855.t1	2820	ortholog_one2one	atha to ahal: 89.9%, ahal to atha: 91.1%	0.0662	0.224	0.2955	*	86.2	6.8	821	0.0849	0.0579	1.4663	*	1851.7	611.3	139	31	-0.6752
ABCA7	AT3G47780	ABC transporter A family member 7 [Source:UniProtKB/Swiss-Prot;Acc:Q9STT5]	protein_coding	3:17624340-17629285:1	4946	1	AT3G47780.1	2808	AT3G47780.1.exon1, AT3G47780.1.exon2, AT3G47780.1.exon3, AT3G47780.1.exon4, AT3G47780.1.exon5, AT3G47780.1.exon6, AT3G47780.1.exon7, AT3G47780.1.exon8, AT3G47780.1.exon9, AT3G47780.1.exon10, AT3G47780.1.exon11, AT3G47780.1.exon12, AT3G47780.1.exon13, AT3G47780.1.exon14, AT3G47780.1.exon15, AT3G47780.1.exon16	3:17624340-17624571, 3:17624760-17625126, 3:17625204-17625283, 3:17625360-17625504, 3:17625747-17625866, 3:17625960-17626084, 3:17626201-17626359, 3:17626474-17626636, 3:17626726-17626851, 3:17626947-17627030, 3:17627132-17627478, 3:17627559-17627759, 3:17627900-17628009, 3:17628101-17628185, 3:17628264-17628392, 3:17628478-17629285	3281	66.34	3:17624500-17624571, 3:17624760-17625126, 3:17625204-17625283, 3:17625360-17625504, 3:17625747-17625866, 3:17625960-17626084, 3:17626201-17626359, 3:17626474-17626636, 3:17626726-17626851, 3:17626947-17627030, 3:17627132-17627478, 3:17627559-17627759, 3:17627900-17628009, 3:17628101-17628185, 3:17628264-17628392, 3:17628478-17628972	56.77	ATP binding (GO:0005524) | ATPase activity (GO:0016887) | ATPase activity, coupled to transmembrane movement of substances (GO:0042626) | nucleotide binding (GO:0000166) | transporter activity (GO:0005215)	lipid transport (GO:0006869) | transmembrane transport (GO:0055085)	integral component of membrane (GO:0016021) | intracellular membrane-bounded organelle (GO:0043231) | membrane (GO:0016020) | plasma membrane (GO:0005886) | plasmodesma (GO:0009506)	fgenesh2_kg.5__1131__AT3G47780.1	5:13450768-13455468:1	4701	1	fgenesh2_kg.5__1131__AT3G47780.1	2808	ortholog_one2one	atha to alyr: 94.1%, alyr to atha: 94.1%	g13312	FJVB01000035.1:986844-988229:1	1386	1	g13312.t1	777	ortholog_one2many	atha to ahal: 84.5%, ahal to atha: 23.3%	0.0299	0.1708	0.1751	*	94.1	0.1	884	0.0577	0.0546	1.0568	*	2012.1	639.9	104	31	-0.1952
ABCA8	AT3G47790	ABC transporter A family member 8 [Source:UniProtKB/Swiss-Prot;Acc:Q8LPK0]	protein_coding	3:17629530-17633942:1	4413	3	AT3G47790.1	2706	AT3G47790.3.exon1, AT3G47790.3.exon2, AT3G47790.3.exon3, AT3G47790.3.exon5, AT3G47790.3.exon6, AT3G47790.3.exon7, AT3G47790.3.exon8, AT3G47790.3.exon9, AT3G47790.3.exon10, AT3G47790.3.exon11, AT3G47790.3.exon12, AT3G47790.3.exon13, AT3G47790.3.exon14, AT3G47790.3.exon15, AT3G47790.1.exon16, AT3G47790.1.exon17, AT3G47790.1.exon18	3:17629530-17629655, 3:17629744-17630056, 3:17630148-17630212, 3:17630524-17630643, 3:17630717-17630841, 3:17630941-17631099, 3:17631188-17631350, 3:17631425-17631550, 3:17631631-17631714, 3:17631781-17632115, 3:17632197-17632397, 3:17632495-17632604, 3:17632699-17632783, 3:17632855-17632983, 3:17633056-17633161, 3:17633253-17633341, 3:17633433-17633911	2815	63.79	3:17629584-17629655, 3:17629744-17630056, 3:17630148-17630212, 3:17630524-17630643, 3:17630717-17630841, 3:17630941-17631099, 3:17631188-17631350, 3:17631425-17631550, 3:17631631-17631714, 3:17631781-17632115, 3:17632197-17632397, 3:17632495-17632604, 3:17632699-17632783, 3:17632855-17632983, 3:17633056-17633161, 3:17633253-17633341, 3:17633433-17633711	58.03	ATP binding (GO:0005524) | ATPase activity (GO:0016887) | ATPase activity, coupled to transmembrane movement of substances (GO:0042626) | nucleotide binding (GO:0000166) | transporter activity (GO:0005215)	lipid transport (GO:0006869) | transmembrane transport (GO:0055085)	integral component of membrane (GO:0016021) | intracellular membrane-bounded organelle (GO:0043231) | membrane (GO:0016020)	fgenesh2_kg.5__1132__AT3G47790.1	5:13456070-13460531:1	4462	1	fgenesh2_kg.5__1132__AT3G47790.1	2709	ortholog_one2one	atha to alyr: 93.2%, alyr to atha: 93.3%	g12857	FJVB01000033.1:990533-994926:1	4394	1	g12857.t1	2709	ortholog_one2one	atha to ahal: 94.1%, ahal to atha: 94.2%	0.0323	0.1333	0.2423	*	94.5	0.1	901	0.0325	0.1244	0.2613	*	1981.1	721.9	60	76	0.2046
ABCA9	AT5G61730	ABC transporter A family member 9 [Source:UniProtKB/Swiss-Prot;Acc:Q9FLT5]	protein_coding	5:24803427-24807920:-1	4494	2	AT5G61730.2	2853	AT5G61730.2.exon16, AT5G61730.2.exon15, AT5G61730.2.exon14, AT5G61730.2.exon13, AT5G61730.2.exon12, AT5G61730.2.exon11, AT5G61730.2.exon10, AT5G61730.2.exon9, AT5G61730.2.exon8, AT5G61730.2.exon7, AT5G61730.2.exon6, AT5G61730.2.exon5, AT5G61730.2.exon4, AT5G61730.2.exon3, AT5G61730.2.exon2, AT5G61730.2.exon1	5:24803427-24803825, 5:24803945-24804121, 5:24804204-24804284, 5:24804372-24804644, 5:24804758-24804901, 5:24805000-24805089, 5:24805194-24805270, 5:24805368-24805485, 5:24805610-24805836, 5:24805905-24806064, 5:24806146-24806346, 5:24806437-24806532, 5:24806628-24806813, 5:24806900-24807078, 5:24807200-24807431, 5:24807530-24807920	3031	67.45	5:24803583-24803825, 5:24803945-24804121, 5:24804204-24804284, 5:24804372-24804644, 5:24804758-24804901, 5:24805000-24805089, 5:24805194-24805270, 5:24805368-24805485, 5:24805610-24805836, 5:24805905-24806064, 5:24806146-24806346, 5:24806437-24806532, 5:24806628-24806813, 5:24806900-24807078, 5:24807200-24807431, 5:24807530-24807898	63.48	ATP binding (GO:0005524) | ATPase activity (GO:0016887) | ATPase activity, coupled to transmembrane movement of substances (GO:0042626) | fatty acid transporter activity (GO:0015245) | nucleotide binding (GO:0000166)	fatty acid transport (GO:0015908) | lipid transport (GO:0006869) | seed development (GO:0048316) | transmembrane transport (GO:0055085)	endoplasmic reticulum (GO:0005783) | endoplasmic reticulum membrane (GO:0005789) | integral component of membrane (GO:0016021) | membrane (GO:0016020)	Al_scaffold_0008_2678	8:20164809-20169130:-1	4322	1	Al_scaffold_0008_2678	2865	ortholog_one2one	atha to alyr: 95.1%, alyr to atha: 95.5%	g30997	FJVB01000444.1:32356-36856:1	4501	1	g30997.t1	2865	ortholog_one2one	atha to ahal: 95.0%, ahal to atha: 95.4%	0.0211	0.0999	0.2112	*	95.8	0.4	949	0.0214	0.0925	0.2314	*	2130.9	716.1	43	58	0.0352
ABCB1	AT2G36910	ABC transporter B family member 1 [Source:UniProtKB/Swiss-Prot;Acc:Q9ZR72]	protein_coding	2:15501726-15507501:1	5776	1	AT2G36910.1	3861	AT2G36910.1.exon1, AT2G36910.1.exon2, AT2G36910.1.exon3, AT2G36910.1.exon4, AT2G36910.1.exon5, AT2G36910.1.exon6, AT2G36910.1.exon7, AT2G36910.1.exon8, AT2G36910.1.exon9, AT2G36910.1.exon10	2:15501726-15502425, 2:15502495-15502549, 2:15502635-15502810, 2:15502884-15503084, 2:15503212-15503471, 2:15503571-15503887, 2:15503975-15504198, 2:15504527-15504900, 2:15504984-15505701, 2:15505779-15507501	4748	82.2	2:15502162-15502425, 2:15502495-15502549, 2:15502635-15502810, 2:15502884-15503084, 2:15503212-15503471, 2:15503571-15503887, 2:15503975-15504198, 2:15504527-15504900, 2:15504984-15505701, 2:15505779-15507050	66.85	ATP binding (GO:0005524) | ATPase activity (GO:0016887) | ATPase activity, coupled to transmembrane movement of substances (GO:0042626) | auxin efflux transmembrane transporter activity (GO:0010329) | auxin influx transmembrane transporter activity (GO:0010328) | nucleotide binding (GO:0000166) | protein binding (GO:0005515)	anthocyanin accumulation in tissues in response to UV light (GO:0043481) | auxin efflux (GO:0010315) | auxin influx (GO:0060919) | auxin polar transport (GO:0009926) | auxin-activated signaling pathway (GO:0009734) | photomorphogenesis (GO:0009640) | positive gravitropism (GO:0009958) | regulation of cell size (GO:0008361) | response to auxin (GO:0009733) | response to blue light (GO:0009637) | r…	integral component of membrane (GO:0016021) | membrane (GO:0016020) | plasma membrane (GO:0005886) | plasmodesma (GO:0009506)	scaffold_402318.1	4:17581711-17586803:1	5093	1	scaffold_402318.1	3858	ortholog_one2one	atha to alyr: 99.5%, alyr to atha: 99.5%	g03602	FJVB01000005.1:2597293-2602836:1	5544	1	g03602.t1	4023	ortholog_one2one	atha to ahal: 95.1%, ahal to atha: 99.1%	0.0022	0.1699	0.0129	*	95.6	0.1	1285	0.0021	0.1867	0.0112	*	2864.6	990.4	6	160	2.5687
ABCB10	AT1G10680	ABC transporter B family member 10 [Source:UniProtKB/Swiss-Prot;Acc:Q9SGY1]	protein_coding	1:3538333-3543925:-1	5593	2	AT1G10680.1	3684	AT1G10680.1.exon13, AT1G10680.2.exon12, AT1G10680.2.exon11, AT1G10680.2.exon10, AT1G10680.2.exon9, AT1G10680.2.exon8, AT1G10680.2.exon7, AT1G10680.2.exon6, AT1G10680.2.exon5, AT1G10680.2.exon4, AT1G10680.2.exon3, AT1G10680.2.exon2, AT1G10680.1.exon1	1:3538341-3538679, 1:3538801-3539141, 1:3539280-3539692, 1:3539772-3540019, 1:3540107-3540348, 1:3540447-3540832, 1:3540925-3541292, 1:3541374-3541902, 1:3541989-3542248, 1:3542337-3542537, 1:3542745-3542920, 1:3543003-3543057, 1:3543528-3543925	3956	70.73	1:3538470-3538679, 1:3538801-3539141, 1:3539280-3539692, 1:3539772-3540019, 1:3540107-3540348, 1:3540447-3540832, 1:3540925-3541292, 1:3541374-3541902, 1:3541989-3542248, 1:3542337-3542537, 1:3542745-3542920, 1:3543003-3543057, 1:3543528-3543782	65.87	ATP binding (GO:0005524) | ATPase activity (GO:0016887) | ATPase activity, coupled to transmembrane movement of substances (GO:0042626) | nucleotide binding (GO:0000166)	transmembrane transport (GO:0055085)	integral component of membrane (GO:0016021) | membrane (GO:0016020) | mitochondrion (GO:0005739)	scaffold_101140.1	1:4189575-4195052:-1	5478	1	scaffold_101140.1	3690	ortholog_one2one	atha to alyr: 96.6%, alyr to atha: 96.7%	g05034	FJVB01000008.1:1817995-1825312:1	7318	1	g05034.t1	3690	ortholog_one2one	atha to ahal: 96.6%, ahal to atha: 96.7%	0.0166	0.1404	0.1182	*	95.2	0.2	1193	0.0308	0.0777	0.3964	*	2491.6	1084.4	69	76	0.0417
ABCB11	AT1G02520	ABC transporter B family member 11 [Source:UniProtKB/Swiss-Prot;Acc:Q9FWX7]	protein_coding	1:523536-529069:1	5534	3	AT1G02520.1	3837	AT1G02520.1.exon1, AT1G02520.2.exon2, AT1G02520.3.exon2, AT1G02520.3.exon3, AT1G02520.3.exon4, AT1G02520.3.exon5, AT1G02520.3.exon6, AT1G02520.3.exon7, AT1G02520.3.exon8, AT1G02520.3.exon9, AT1G02520.1.exon11	1:523536-523675, 1:524125-524436, 1:524521-524575, 1:524662-524837, 1:524917-525138, 1:525224-525462, 1:525546-527202, 1:527311-527577, 1:527658-527921, 1:528010-528309, 1:528392-529069	4310	77.88	1:524134-524436, 1:524521-524575, 1:524662-524837, 1:524917-525138, 1:525224-525462, 1:525546-527202, 1:527311-527577, 1:527658-527921, 1:528010-528309, 1:528392-528745	69.34	ATP binding (GO:0005524) | ATPase activity (GO:0016887) | ATPase activity, coupled to transmembrane movement of substances (GO:0042626) | auxin efflux transmembrane transporter activity (GO:0010329) | nucleotide binding (GO:0000166)	auxin efflux (GO:0010315) | basipetal auxin transport (GO:0010540) | transmembrane transport (GO:0055085)	integral component of membrane (GO:0016021) | membrane (GO:0016020) | plasma membrane (GO:0005886) | plasmodesma (GO:0009506)	NA	NA	NA	NA	NA	NA	NA	NA	g01861	FJVB01000003.1:767183-772558:1	5376	1	g01861.t1	3876	ortholog_one2many	atha to ahal: 93.9%, ahal to atha: 94.8%	NA	NA	NA		NA	NA	NA	NA	NA	NA		NA	NA	NA	NA	NA
ABCB12	AT1G02530	PGP12 [Source:UniProtKB/TrEMBL;Acc:A0A178WBY9]	protein_coding	1:529679-534677:1	4999	2	AT1G02530.1	3822	AT1G02530.1.exon1, AT1G02530.1.exon2, AT1G02530.1.exon3, AT1G02530.1.exon4, AT1G02530.1.exon5, AT1G02530.1.exon6, AT1G02530.1.exon7, AT1G02530.1.exon8, AT1G02530.1.exon9, AT1G02530.1.exon10	1:529679-530099, 1:530182-530236, 1:530403-530578, 1:530681-530902, 1:530980-531218, 1:531325-533005, 1:533079-533345, 1:533453-533716, 1:533808-534107, 1:534189-534677	4114	82.3	1:529836-530099, 1:530182-530236, 1:530403-530578, 1:530681-530902, 1:530980-531218, 1:531325-533005, 1:533079-533345, 1:533453-533716, 1:533808-534107, 1:534189-534542	76.46	ATP binding (GO:0005524) | ATPase activity (GO:0016887) | ATPase activity, coupled to transmembrane movement of substances (GO:0042626) | auxin efflux transmembrane transporter activity (GO:0010329) | nucleotide binding (GO:0000166)	auxin efflux (GO:0010315) | basipetal auxin transport (GO:0010540) | transmembrane transport (GO:0055085)	integral component of membrane (GO:0016021) | membrane (GO:0016020)	fgenesh2_kg.1__167__AT1G02530.1	1:655997-667583:1	11587	1	fgenesh2_kg.1__167__AT1G02530.1	3822	ortholog_one2one	atha to alyr: 93.2%, alyr to atha: 93.2%	g01861	FJVB01000003.1:767183-772558:1	5376	1	g01861.t1	3876	ortholog_one2many	atha to ahal: 91.2%, ahal to atha: 92.5%	0.0338	0.1858	0.1819	*	93.4	0	1273	0.0348	0.1733	0.2008	*	2781.1	1037.9	86	139	0.2643
ABCB13	AT1G27940	PGP13 [Source:UniProtKB/TrEMBL;Acc:A0A178W4F4]	protein_coding	1:9733430-9738236:-1	4807	2	AT1G27940.1	3738	AT1G27940.2.exon8, AT1G27940.2.exon7, AT1G27940.2.exon6, AT1G27940.2.exon5, AT1G27940.2.exon4, AT1G27940.1.exon4, AT1G27940.1.exon3, AT1G27940.1.exon2, AT1G27940.1.exon1	1:9733430-9734802, 1:9734882-9735123, 1:9735227-9736010, 1:9736088-9736628, 1:9736699-9736958, 1:9737149-9737349, 1:9737421-9737596, 1:9737692-9737746, 1:9737857-9738236	4012	83.46	1:9733597-9734802, 1:9734882-9735123, 1:9735227-9736010, 1:9736088-9736628, 1:9736699-9736958, 1:9737149-9737349, 1:9737421-9737596, 1:9737692-9737746, 1:9737857-9738129	77.76	ATP binding (GO:0005524) | ATPase activity (GO:0016887) | ATPase activity, coupled to transmembrane movement of substances (GO:0042626) | nucleotide binding (GO:0000166)	transmembrane transport (GO:0055085)	integral component of membrane (GO:0016021) | membrane (GO:0016020)	fgenesh2_kg.1__2949__AT1G27940.1	1:12260236-12264786:-1	4551	1	fgenesh2_kg.1__2949__AT1G27940.1	3741	ortholog_one2one	atha to alyr: 95.3%, alyr to atha: 95.3%	g12942	FJVB01000034.1:258880-263638:-1	4759	1	g12942.t1	3738	ortholog_one2one	atha to ahal: 95.7%, ahal to atha: 95.7%	0.0238	0.1969	0.1209	*	93.9	0.3	1208	0.0497	0.093	0.5344	*	2711.4	909.6	120	77	-0.4079
ABCB14	AT1G28010	ABC transporter B family member 14 [Source:UniProtKB/Swiss-Prot;Acc:Q9C7F2]	protein_coding	1:9763211-9768113:1	4903	1	AT1G28010.1	3744	AT1G28010.1.exon1, AT1G28010.1.exon2, AT1G28010.1.exon3, AT1G28010.1.exon4, AT1G28010.1.exon5, AT1G28010.1.exon6, AT1G28010.1.exon7, AT1G28010.1.exon8, AT1G28010.1.exon9	1:9763211-9763711, 1:9763790-9763844, 1:9763930-9764105, 1:9764177-9764377, 1:9764566-9764825, 1:9764906-9765446, 1:9765524-9766310, 1:9766392-9766633, 1:9766712-9768113	4165	84.95	1:9763436-9763711, 1:9763790-9763844, 1:9763930-9764105, 1:9764177-9764377, 1:9764566-9764825, 1:9764906-9765446, 1:9765524-9766310, 1:9766392-9766633, 1:9766712-9767917	76.36	ATP binding (GO:0005524) | ATPase activity (GO:0016887) | ATPase activity, coupled to transmembrane movement of substances (GO:0042626) | nucleotide binding (GO:0000166)	transmembrane transport (GO:0055085)	integral component of membrane (GO:0016021) | membrane (GO:0016020)	fgenesh2_kg.1__2956__AT1G28010.1	1:12292968-12297731:1	4764	1	fgenesh2_kg.1__2956__AT1G28010.1	3747	ortholog_one2one	atha to alyr: 97.0%, alyr to atha: 97.0%	g12951	FJVB01000034.1:295003-299766:1	4764	1	g12951.t1	3741	ortholog_one2one	atha to ahal: 96.4%, ahal to atha: 96.3%	0.0142	0.1541	0.0921	*	95.3	0.1	1247	0.0143	0.1471	0.0972	*	2720.1	1020.9	37	129	0.9428
ABCB15	AT3G28345	ABC transporter B family member 15 [Source:UniProtKB/Swiss-Prot;Acc:Q9LHD1]	protein_coding	3:10593690-10599042:-1	5353	1	AT3G28345.1	3723	AT3G28345.1.exon7, AT3G28345.1.exon6, AT3G28345.1.exon5, AT3G28345.1.exon4, AT3G28345.1.exon3, AT3G28345.1.exon2, AT3G28345.1.exon1	3:10593690-10595291, 3:10595375-10596256, 3:10596344-10596884, 3:10597387-10597844, 3:10597932-10598110, 3:10598230-10598284, 3:10598539-10599042	4221	78.85	3:10593921-10595291, 3:10595375-10596256, 3:10596344-10596884, 3:10597387-10597844, 3:10597932-10598110, 3:10598230-10598284, 3:10598539-10598775	69.55	ATP binding (GO:0005524) | ATPase activity (GO:0016887) | ATPase activity, coupled to transmembrane movement of substances (GO:0042626) | nucleotide binding (GO:0000166)	transmembrane transport (GO:0055085)	integral component of membrane (GO:0016021) | membrane (GO:0016020) | plasma membrane (GO:0005886)	fgenesh2_kg.5__602__AT3G28345.1	5:4556295-4561376:-1	5082	1	fgenesh2_kg.5__602__AT3G28345.1	3720	ortholog_one2one	atha to alyr: 98.4%, alyr to atha: 98.3%	g18891	FJVB01000074.1:100446-105621:1	5176	1	g18891.t1	3738	ortholog_one2one	atha to ahal: 97.8%, ahal to atha: 98.1%	0.0075	0.2062	0.0364	*	94.7	0.1	1239	0.0077	0.2065	0.0373	*	2734.2	982.8	20	171	0.8625
ABCB16	AT3G28360	ABC transporter B family member 16 [Source:UniProtKB/Swiss-Prot;Acc:Q9LSJ8]	protein_coding	3:10611024-10616361:-1	5338	1	AT3G28360.1	3687	AT3G28360.1.exon7, AT3G28360.1.exon6, AT3G28360.1.exon5, AT3G28360.1.exon4, AT3G28360.1.exon3, AT3G28360.1.exon2, AT3G28360.1.exon1	3:10611024-10612447, 3:10612531-10613409, 3:10613506-10614046, 3:10614140-10614597, 3:10614667-10614845, 3:10614957-10615011, 3:10616104-10616361	3794	71.08	3:10611071-10612447, 3:10612531-10613409, 3:10613506-10614046, 3:10614140-10614597, 3:10614667-10614845, 3:10614957-10615011, 3:10616104-10616301	69.07	ATP binding (GO:0005524) | ATPase activity (GO:0016887) | ATPase activity, coupled to transmembrane movement of substances (GO:0042626) | nucleotide binding (GO:0000166)	transmembrane transport (GO:0055085)	integral component of membrane (GO:0016021) | membrane (GO:0016020)	NA	NA	NA	NA	NA	NA	NA	NA	NA	NA	NA	NA	NA	NA	NA	NA	NA	NA	NA		NA	NA	NA	NA	NA	NA		NA	NA	NA	NA	NA
ABCB17	AT3G28380	ABC transporter B family member 17 [Source:UniProtKB/Swiss-Prot;Acc:Q9LSJ6]	protein_coding	3:10623699-10628201:-1	4503	1	AT3G28380.1	3723	AT3G28380.1.exon7, AT3G28380.1.exon6, AT3G28380.1.exon5, AT3G28380.1.exon4, AT3G28380.1.exon3, AT3G28380.1.exon2, AT3G28380.1.exon1	3:10623699-10625112, 3:10625199-10626080, 3:10626168-10626708, 3:10626798-10627255, 3:10627331-10627509, 3:10627619-10627673, 3:10627965-10628201	3766	83.63	3:10623742-10625112, 3:10625199-10626080, 3:10626168-10626708, 3:10626798-10627255, 3:10627331-10627509, 3:10627619-10627673, 3:10627965-10628201	82.68	ATP binding (GO:0005524) | ATPase activity (GO:0016887) | ATPase activity, coupled to transmembrane movement of substances (GO:0042626) | nucleotide binding (GO:0000166)	transmembrane transport (GO:0055085)	integral component of membrane (GO:0016021) | membrane (GO:0016020) | plasma membrane (GO:0005886) | plasmodesma (GO:0009506)	scaffold_500802.1	5:4600948-4609285:-1	8338	1	scaffold_500802.1	3723	ortholog_one2one	atha to alyr: 91.5%, alyr to atha: 91.5%	g18884	FJVB01000074.1:8146-12836:1	4691	1	g18884.t1	3723	ortholog_one2one	atha to ahal: 91.5%, ahal to atha: 91.5%	0.0441	0.2213	0.1993	*	91.9	0	1240	0.044	0.2157	0.204	*	2695.3	1024.7	106	178	0.2243
ABCB18	AT3G28390	ABC transporter B family member 18 [Source:UniProtKB/Swiss-Prot;Acc:Q9LSJ5]	protein_coding	3:10629425-10633967:-1	4543	1	AT3G28390.1	3678	AT3G28390.1.exon7, AT3G28390.1.exon6, AT3G28390.1.exon5, AT3G28390.1.exon4, AT3G28390.1.exon3, AT3G28390.1.exon2, AT3G28390.1.exon1	3:10629425-10630795, 3:10630882-10631754, 3:10631848-10632388, 3:10632465-10632922, 3:10633005-10633183, 3:10633319-10633373, 3:10633767-10633967	3678	80.96	3:10629425-10630795, 3:10630882-10631754, 3:10631848-10632388, 3:10632465-10632922, 3:10633005-10633183, 3:10633319-10633373, 3:10633767-10633967	80.96	ATP binding (GO:0005524) | ATPase activity (GO:0016887) | ATPase activity, coupled to transmembrane movement of substances (GO:0042626) | nucleotide binding (GO:0000166)	transmembrane transport (GO:0055085)	integral component of membrane (GO:0016021) | membrane (GO:0016020)	scaffold_500803.1	5:4612102-4616419:-1	4318	1	scaffold_500803.1	3504	ortholog_one2one	atha to alyr: 92.5%, alyr to atha: 88.2%	g18883	FJVB01000074.1:449-5014:1	4566	1	g18883.t1	3711	ortholog_one2one	atha to ahal: 90.9%, ahal to atha: 91.7%	0.0361	0.1876	0.1924	*	88.3	5.3	1115	0.057	0.1038	0.5491	*	2437.4	907.6	128	83	-0.0056
ABCB19	AT3G28860	ABC transporter B family member 19 [Source:UniProtKB/Swiss-Prot;Acc:Q9LJX0]	protein_coding	3:10870005-10877578:-1	7574	1	AT3G28860.1	3759	AT3G28860.1.exon10, AT3G28860.1.exon9, AT3G28860.1.exon8, AT3G28860.1.exon7, AT3G28860.1.exon6, AT3G28860.1.exon5, AT3G28860.1.exon4, AT3G28860.1.exon3, AT3G28860.1.exon2, AT3G28860.1.exon1	3:10870005-10871495, 3:10872589-10872830, 3:10872910-10873729, 3:10873812-10874035, 3:10874122-10874438, 3:10874533-10874792, 3:10875026-10875226, 3:10875845-10876020, 3:10876896-10876950, 3:10877032-10877578	4333	57.21	3:10870287-10871495, 3:10872589-10872830, 3:10872910-10873729, 3:10873812-10874035, 3:10874122-10874438, 3:10874533-10874792, 3:10875026-10875226, 3:10875845-10876020, 3:10876896-10876950, 3:10877032-10877286	49.63	ATP binding (GO:0005524) | ATPase activity (GO:0016887) | ATPase activity, coupled to transmembrane movement of substances (GO:0042626) | auxin efflux transmembrane transporter activity (GO:0010329) | nucleotide binding (GO:0000166) | protein binding (GO:0005515)	acropetal auxin transport (GO:0010541) | anthocyanin accumulation in tissues in response to UV light (GO:0043481) | auxin efflux (GO:0010315) | auxin polar transport (GO:0009926) | auxin transport (GO:0060918) | auxin-activated signaling pathway (GO:0009734) | basipetal auxin transport (GO:0010540) | formation of plant organ boundary (GO:0090691) | lateral root development (GO:0048527) | photomor…	integral component of membrane (GO:0016021) | membrane (GO:0016020) | plasma membrane (GO:0005886)	fgenesh2_kg.5__649__AT3G28860.1	5:5065379-5072487:-1	7109	1	fgenesh2_kg.5__649__AT3G28860.1	3759	ortholog_one2one	atha to alyr: 99.2%, alyr to atha: 99.2%	g08642	FJVB01000018.1:1286856-1294239:1	7384	1	g08642.t1	3759	ortholog_one2one	atha to ahal: 99.5%, ahal to atha: 99.5%	0.0037	0.1641	0.0225	*	96	0	1252	0.0037	0.1504	0.0246	*	2698.3	1057.7	10	141	1.9133
ABCB2	AT4G25960	ABC transporter B family member 2 [Source:UniProtKB/Swiss-Prot;Acc:Q8LPK2]	protein_coding	4:13177356-13183692:1	6337	1	AT4G25960.1	3822	AT4G25960.1.exon1, AT4G25960.1.exon2, AT4G25960.1.exon3, AT4G25960.1.exon4, AT4G25960.1.exon5, AT4G25960.1.exon6, AT4G25960.1.exon7, AT4G25960.1.exon8, AT4G25960.1.exon9, AT4G25960.1.exon10, AT4G25960.1.exon11, AT4G25960.1.exon12, AT4G25960.1.exon13	4:13177356-13177800, 4:13178047-13178101, 4:13178190-13178365, 4:13179223-13179423, 4:13179530-13179789, 4:13179893-13180433, 4:13180553-13180932, 4:13181050-13181447, 4:13181565-13181806, 4:13181888-13182135, 4:13182256-13182668, 4:13182803-13183143, 4:13183222-13183692	4171	65.82	4:13177438-13177800, 4:13178047-13178101, 4:13178190-13178365, 4:13179223-13179423, 4:13179530-13179789, 4:13179893-13180433, 4:13180553-13180932, 4:13181050-13181447, 4:13181565-13181806, 4:13181888-13182135, 4:13182256-13182668, 4:13182803-13183143, 4:13183222-13183425	60.31	ATP binding (GO:0005524) | ATPase activity (GO:0016887) | ATPase activity, coupled to transmembrane movement of substances (GO:0042626) | nucleotide binding (GO:0000166)	transmembrane transport (GO:0055085)	integral component of membrane (GO:0016021) | membrane (GO:0016020)	fgenesh2_kg.7__1654__AT4G25960.1	7:6878471-6884826:-1	6356	1	fgenesh2_kg.7__1654__AT4G25960.1	3702	ortholog_one2one	atha to alyr: 98.3%, alyr to atha: 95.2%	g10223	FJVB01000024.1:178142-184330:-1	6189	1	g10223.t1	3702	ortholog_one2one	atha to ahal: 97.9%, ahal to atha: 94.8%	0.0081	0.1389	0.0583	*	92.9	3.1	1233	0.008	0.1372	0.0583	*	2637.3	1061.7	21	127	1.1155
ABCB20	AT3G55320	ABC transporter B family member 20 [Source:UniProtKB/Swiss-Prot;Acc:Q9M3B9]	protein_coding	3:20506992-20513533:-1	6542	1	AT3G55320.1	4227	AT3G55320.1.exon11, AT3G55320.1.exon10, AT3G55320.1.exon9, AT3G55320.1.exon8, AT3G55320.1.exon7, AT3G55320.1.exon6, AT3G55320.1.exon5, AT3G55320.1.exon4, AT3G55320.1.exon3, AT3G55320.1.exon2, AT3G55320.1.exon1	3:20506992-20508620, 3:20508855-20509096, 3:20509190-20509971, 3:20510118-20510458, 3:20510548-20510768, 3:20510858-20511168, 3:20511330-20511589, 3:20512243-20512443, 3:20512556-20512731, 3:20512820-20512874, 3:20512986-20513533	4766	72.85	3:20507391-20508620, 3:20508855-20509096, 3:20509190-20509971, 3:20510118-20510458, 3:20510548-20510768, 3:20510858-20511168, 3:20511330-20511589, 3:20512243-20512443, 3:20512556-20512731, 3:20512820-20512874, 3:20512986-20513393	64.61	ATP binding (GO:0005524) | ATPase activity (GO:0016887) | ATPase activity, coupled to transmembrane movement of substances (GO:0042626) | nucleotide binding (GO:0000166)	transmembrane transport (GO:0055085)	integral component of membrane (GO:0016021) | membrane (GO:0016020) | nucleus (GO:0005634) | plasma membrane (GO:0005886)	fgenesh2_kg.5__1947__AT3G55320.1	5:17406762-17413222:-1	6461	1	fgenesh2_kg.5__1947__AT3G55320.1	4227	ortholog_one2one	atha to alyr: 97.8%, alyr to atha: 97.8%	g11557	FJVB01000028.1:912919-919773:-1	6855	1	g11557.t1	4227	ortholog_one2one	atha to ahal: 97.8%, ahal to atha: 97.8%	0.0108	0.1114	0.0969	*	96.6	0	1408	0.0109	0.1095	0.0995	*	3151.4	1072.6	31	105	0.6079
ABCB21	AT3G62150	ABC transporter B family member 21 [Source:UniProtKB/Swiss-Prot;Acc:Q9M1Q9]	protein_coding	3:23008653-23014030:-1	5378	3	AT3G62150.2	3891	AT3G62150.2.exon11, AT3G62150.1.exon11, AT3G62150.1.exon10, AT3G62150.1.exon9, AT3G62150.1.exon8, AT3G62150.1.exon7, AT3G62150.1.exon6, AT3G62150.1.exon5, AT3G62150.1.exon4, AT3G62150.1.exon3, AT3G62150.2.exon1	3:23008653-23009108, 3:23009262-23009555, 3:23009642-23009905, 3:23009991-23010257, 3:23010339-23011189, 3:23011283-23011556, 3:23011657-23012182, 3:23012262-23012722, 3:23012795-23012970, 3:23013065-23013119, 3:23013211-23013909	4323	80.38	3:23008755-23009108, 3:23009262-23009555, 3:23009642-23009905, 3:23009991-23010257, 3:23010339-23011189, 3:23011283-23011556, 3:23011657-23012182, 3:23012262-23012722, 3:23012795-23012970, 3:23013065-23013119, 3:23013211-23013579	72.35	ATP binding (GO:0005524) | ATPase activity (GO:0016887) | ATPase activity, coupled to transmembrane movement of substances (GO:0042626) | auxin efflux transmembrane transporter activity (GO:0010329) | auxin influx transmembrane transporter activity (GO:0010328) | nucleotide binding (GO:0000166)	auxin efflux (GO:0010315) | auxin influx (GO:0060919) | basipetal auxin transport (GO:0010540) | transmembrane transport (GO:0055085)	integral component of membrane (GO:0016021) | membrane (GO:0016020) | plasma membrane (GO:0005886) | vacuolar membrane (GO:0005774)	fgenesh2_kg.5__2710__AT3G62150.1	5:20679804-20684632:1	4829	1	fgenesh2_kg.5__2710__AT3G62150.1	3868	ortholog_one2one	atha to alyr: 98.4%, alyr to atha: 97.8%	g05376	FJVB01000009.1:1053324-1063404:1	10081	1	g05376.t1	6918	ortholog_one2one	atha to ahal: 55.3%, ahal to atha: 98.3%	0.0072	0.123	0.0585	*	95.9	0.7	1287	0.0071	0.1189	0.0597	*	2842.4	1018.6	20	109	0.1962
ABCB22	AT3G28415	ABC transporter B family member 22 [Source:UniProtKB/Swiss-Prot;Acc:Q9LSJ2]	protein_coding	3:10647123-10651540:-1	4418	2	AT3G28415.2	3690	AT3G28415.1.exon7, AT3G28415.1.exon6, AT3G28415.1.exon5, AT3G28415.1.exon4, AT3G28415.2.exon3, AT3G28415.1.exon2, AT3G28415.1.exon1	3:10647123-10648493, 3:10648573-10649460, 3:10649543-10650083, 3:10650155-10650612, 3:10650707-10650885, 3:10650998-10651052, 3:10651343-10651540	3690	83.52	3:10647123-10648493, 3:10648573-10649460, 3:10649543-10650083, 3:10650155-10650612, 3:10650707-10650885, 3:10650998-10651052, 3:10651343-10651540	83.52	ATP binding (GO:0005524) | ATPase activity (GO:0016887) | ATPase activity, coupled to transmembrane movement of substances (GO:0042626) | nucleotide binding (GO:0000166)	transmembrane transport (GO:0055085)	integral component of membrane (GO:0016021) | membrane (GO:0016020) | plasma membrane (GO:0005886)	NA	NA	NA	NA	NA	NA	NA	NA	NA	NA	NA	NA	NA	NA	NA	NA	NA	NA	NA		NA	NA	NA	NA	NA	NA		NA	NA	NA	NA	NA
ABCB23	AT4G28630	ABC transporter B family member 23, mitochondrial [Source:UniProtKB/Swiss-Prot;Acc:Q9FUT3]	protein_coding	4:14138321-14141054:-1	2734	1	AT4G28630.1	2037	AT4G28630.1.exon2, AT4G28630.1.exon1	4:14138321-14139011, 4:14139336-14141054	2410	88.15	4:14138535-14139011, 4:14139336-14140895	74.51	ATP binding (GO:0005524) | ATPase activity (GO:0016887) | ATPase activity, coupled to transmembrane movement of substances (GO:0042626) | nucleotide binding (GO:0000166) | transporter activity (GO:0005215)	cellular iron ion homeostasis (GO:0006879) | ion transport (GO:0006811) | iron ion homeostasis (GO:0055072) | transmembrane transport (GO:0055085)	integral component of membrane (GO:0016021) | membrane (GO:0016020) | mitochondrial inner membrane (GO:0005743) | mitochondrion (GO:0005739)	fgenesh2_kg.7__1333__AT4G28630.1	7:5677138-5679521:1	2384	1	fgenesh2_kg.7__1333__AT4G28630.1	2058	ortholog_one2one	atha to alyr: 91.7%, alyr to atha: 92.6%	g04383	FJVB01000007.1:1180093-1182706:1	2614	1	g04383.t1	2058	ortholog_one2one	atha to ahal: 91.4%, ahal to atha: 92.3%	0.0358	0.1998	0.1792	*	91.8	2.3	613	0.0587	0.0496	1.1835	*	1409.9	429.1	77	17	-0.4866
ABCB24	AT4G28620	ABC transporter B family member 24, mitochondrial [Source:UniProtKB/Swiss-Prot;Acc:Q9M0G9]	protein_coding	4:14135526-14137953:-1	2428	1	AT4G28620.1	2043	AT4G28620.1.exon2, AT4G28620.1.exon1	4:14135526-14136002, 4:14136388-14137953	2043	84.14	4:14135526-14136002, 4:14136388-14137953	84.14	ATP binding (GO:0005524) | ATPase activity (GO:0016887) | ATPase activity, coupled to transmembrane movement of substances (GO:0042626) | nucleotide binding (GO:0000166) | transporter activity (GO:0005215)	cellular iron ion homeostasis (GO:0006879) | ion transport (GO:0006811) | iron ion homeostasis (GO:0055072) | transmembrane transport (GO:0055085)	integral component of membrane (GO:0016021) | membrane (GO:0016020) | mitochondrial inner membrane (GO:0005743) | mitochondrion (GO:0005739)	fgenesh2_kg.7__1334__AT4G28620.1	7:5680200-5682425:1	2226	1	fgenesh2_kg.7__1334__AT4G28620.1	2025	ortholog_one2one	atha to alyr: 92.1%, alyr to atha: 91.3%	g04384	FJVB01000007.1:1183223-1184903:1	1681	1	g04384.t1	1485	ortholog_one2one	atha to ahal: 88.5%, ahal to atha: 64.3%	0.0349	0.1863	0.1873	*	90.6	3.5	661	0.0293	0.1781	0.1645	*	1462.8	517.2	39	75	0.0851
ABCB25	AT5G58270	ABC transporter B family member 25, mitochondrial [Source:UniProtKB/Swiss-Prot;Acc:Q9LVM1]	protein_coding	5:23561890-23567244:1	5355	1	AT5G58270.1	2187	AT5G58270.1.exon1, AT5G58270.1.exon2, AT5G58270.1.exon3, AT5G58270.1.exon4, AT5G58270.1.exon5, AT5G58270.1.exon6, AT5G58270.1.exon7, AT5G58270.1.exon8, AT5G58270.1.exon9, AT5G58270.1.exon10, AT5G58270.1.exon11, AT5G58270.1.exon12, AT5G58270.1.exon13, AT5G58270.1.exon14, AT5G58270.1.exon15, AT5G58270.1.exon16, AT5G58270.1.exon17, AT5G58270.1.exon18	5:23561890-23562816, 5:23562894-23562955, 5:23563036-23563079, 5:23563177-23563279, 5:23563426-23563533, 5:23563858-23563941, 5:23564008-23564068, 5:23564341-23564486, 5:23564592-23564708, 5:23564863-23564948, 5:23565243-23565331, 5:23565428-23565483, 5:23565625-23565705, 5:23565954-23566019, 5:23566098-23566190, 5:23566526-23566590, 5:23566685-23566820, 5:23566900-23567244	2669	49.84	5:23562168-23562816, 5:23562894-23562955, 5:23563036-23563079, 5:23563177-23563279, 5:23563426-23563533, 5:23563858-23563941, 5:23564008-23564068, 5:23564341-23564486, 5:23564592-23564708, 5:23564863-23564948, 5:23565243-23565331, 5:23565428-23565483, 5:23565625-23565705, 5:23565954-23566019, 5:23566098-23566190, 5:23566526-23566590, 5:23566685-23566820, 5:23566900-23567040	40.84	ATP binding (GO:0005524) | ATPase activity (GO:0016887) | ATPase activity, coupled to transmembrane movement of substances (GO:0042626) | nucleotide binding (GO:0000166) | transporter activity (GO:0005215)	Mo-molybdopterin cofactor biosynthetic process (GO:0006777) | cellular iron ion homeostasis (GO:0006879) | chloroplast organization (GO:0009658) | chromosome organization (GO:0051276) | ion transport (GO:0006811) | iron ion homeostasis (GO:0055072) | pollen development (GO:0009555) | regulation of catalytic activity (GO:0050790) | regulation of chlorophyll biosynthetic process (GO:0010380) | resp…	chloroplast (GO:0009507) | chloroplast envelope (GO:0009941) | integral component of membrane (GO:0016021) | membrane (GO:0016020) | mitochondrial inner membrane (GO:0005743) | mitochondrion (GO:0005739)	fgenesh2_kg.8__1753__AT5G58270.1	8:18506534-18511661:1	5128	1	fgenesh2_kg.8__1753__AT5G58270.1	2187	ortholog_one2one	atha to alyr: 97.5%, alyr to atha: 97.5%	g16924	FJVB01000057.1:529169-534354:1	5186	1	g16924.t1	2169	ortholog_one2one	atha to ahal: 97.6%, ahal to atha: 96.8%	0.0122	0.108	0.113	*	96.5	0	728	0.0125	0.0996	0.1255	*	1572.8	611.2	18	54	0.7245
ABCB26	AT1G70610	ABC transporter B family member 26, chloroplastic [Source:UniProtKB/Swiss-Prot;Acc:Q8RY46]	protein_coding	1:26621899-26626508:1	4610	2	AT1G70610.1	2103	AT1G70610.1.exon1, AT1G70610.1.exon2, AT1G70610.2.exon3, AT1G70610.2.exon4, AT1G70610.2.exon5, AT1G70610.2.exon6, AT1G70610.2.exon7, AT1G70610.2.exon8, AT1G70610.2.exon9, AT1G70610.2.exon10, AT1G70610.2.exon11, AT1G70610.2.exon12, AT1G70610.2.exon13, AT1G70610.2.exon14, AT1G70610.2.exon15, AT1G70610.2.exon16, AT1G70610.2.exon17, AT1G70610.1.exon18	1:26621899-26622535, 1:26622659-26622786, 1:26622941-26622983, 1:26623073-26623117, 1:26623216-26623338, 1:26623429-26623532, 1:26623649-26623703, 1:26623786-26623856, 1:26624010-26624112, 1:26624257-26624467, 1:26624700-26624773, 1:26625157-26625213, 1:26625302-26625376, 1:26625456-26625530, 1:26625615-26625896, 1:26625966-26626030, 1:26626105-26626165, 1:26626251-26626503	2462	53.41	1:26622086-26622535, 1:26622659-26622786, 1:26622941-26622983, 1:26623073-26623117, 1:26623216-26623338, 1:26623429-26623532, 1:26623649-26623703, 1:26623786-26623856, 1:26624010-26624112, 1:26624257-26624467, 1:26624700-26624773, 1:26625157-26625213, 1:26625302-26625376, 1:26625456-26625530, 1:26625615-26625896, 1:26625966-26626030, 1:26626105-26626165, 1:26626251-26626331	45.62	ATP binding (GO:0005524) | ATPase activity (GO:0016887) | ATPase activity, coupled to transmembrane movement of substances (GO:0042626) | nucleotide binding (GO:0000166) | transporter activity (GO:0005215)	transmembrane transport (GO:0055085)	chloroplast (GO:0009507) | chloroplast envelope (GO:0009941) | chloroplast membrane (GO:0031969) | integral component of membrane (GO:0016021) | membrane (GO:0016020) | plastid (GO:0009536)	fgenesh2_kg.2__1321__AT1G70610.1	2:14526084-14530590:1	4507	1	fgenesh2_kg.2__1321__AT1G70610.1	2103	ortholog_one2one	atha to alyr: 97.4%, alyr to atha: 97.4%	g03802	FJVB01000006.1:607493-612017:1	4525	1	g03802.t1	2103	ortholog_one2one	atha to ahal: 97.0%, ahal to atha: 97.0%	0.0126	0.1022	0.1233	*	96.6	0	700	0.0121	0.1104	0.1096	*	1585.3	514.7	18	49	1.4688
ABCB27	AT5G39040	ABC transporter B family member 27 [Source:UniProtKB/Swiss-Prot;Acc:Q0WML0]	protein_coding	5:15625460-15629835:1	4376	2	AT5G39040.1	1935	AT5G39040.1.exon1, AT5G39040.1.exon2, AT5G39040.1.exon3, AT5G39040.1.exon4, AT5G39040.1.exon5, AT5G39040.1.exon6, AT5G39040.1.exon7, AT5G39040.1.exon8, AT5G39040.1.exon9, AT5G39040.1.exon10, AT5G39040.1.exon11, AT5G39040.1.exon12, AT5G39040.1.exon13, AT5G39040.1.exon14, AT5G39040.1.exon15, AT5G39040.1.exon16, AT5G39040.1.exon17	5:15625460-15625746, 5:15626107-15626172, 5:15626251-15626286, 5:15626366-15626440, 5:15626585-15626709, 5:15626789-15626888, 5:15627051-15627222, 5:15627321-15627439, 5:15627533-15627643, 5:15627736-15627880, 5:15627960-15628092, 5:15628182-15628257, 5:15628480-15628545, 5:15628633-15628740, 5:15628839-15628946, 5:15629121-15629318, 5:15629412-15629835	2349	53.68	5:15625660-15625746, 5:15626107-15626172, 5:15626251-15626286, 5:15626366-15626440, 5:15626585-15626709, 5:15626789-15626888, 5:15627051-15627222, 5:15627321-15627439, 5:15627533-15627643, 5:15627736-15627880, 5:15627960-15628092, 5:15628182-15628257, 5:15628480-15628545, 5:15628633-15628740, 5:15628839-15628946, 5:15629121-15629318, 5:15629412-15629621	44.22	ATP binding (GO:0005524) | ATPase activity (GO:0016887) | ATPase activity, coupled to transmembrane movement of substances (GO:0042626) | nucleotide binding (GO:0000166) | transporter activity (GO:0005215)	response to aluminum ion (GO:0010044) | transmembrane transport (GO:0055085)	integral component of membrane (GO:0016021) | membrane (GO:0016020) | plant-type vacuole (GO:0000325) | vacuolar membrane (GO:0005774) | vacuole (GO:0005773)	fgenesh2_kg.7__3514__AT5G39040.1	7:23485087-23489524:-1	4438	1	fgenesh2_kg.7__3514__AT5G39040.1	1935	ortholog_one2one	atha to alyr: 97.8%, alyr to atha: 97.8%	g24636	FJVB01000143.1:72336-76898:1	4563	1	g24636.t1	1818	ortholog_one2one	atha to ahal: 97.0%, ahal to atha: 91.1%	0.0108	0.1109	0.0974	*	96.5	0.3	641	0.0072	0.1064	0.0677	*	1403	520	9	50	0.5794
ABCB28	AT4G25450	ABC transporter B family member 28 [Source:UniProtKB/Swiss-Prot;Acc:Q8LPQ6]	protein_coding	4:13009690-13014085:-1	4396	3	AT4G25450.1	2145	AT4G25450.1.exon16, AT4G25450.3.exon15, AT4G25450.3.exon14, AT4G25450.3.exon13, AT4G25450.3.exon12, AT4G25450.3.exon11, AT4G25450.3.exon10, AT4G25450.3.exon9, AT4G25450.3.exon8, AT4G25450.3.exon7, AT4G25450.3.exon6, AT4G25450.3.exon5, AT4G25450.3.exon4, AT4G25450.3.exon3, AT4G25450.1.exon2, AT4G25450.1.exon1	4:13009690-13010081, 4:13010231-13010287, 4:13010373-13010429, 4:13010517-13010651, 4:13010738-13010827, 4:13010932-13011080, 4:13011184-13011463, 4:13011553-13011615, 4:13011949-13012077, 4:13012185-13012235, 4:13012342-13012442, 4:13012559-13012649, 4:13012844-13012945, 4:13013033-13013056, 4:13013158-13013345, 4:13013522-13014085	2473	56.26	4:13009845-13010081, 4:13010231-13010287, 4:13010373-13010429, 4:13010517-13010651, 4:13010738-13010827, 4:13010932-13011080, 4:13011184-13011463, 4:13011553-13011615, 4:13011949-13012077, 4:13012185-13012235, 4:13012342-13012442, 4:13012559-13012649, 4:13012844-13012945, 4:13013033-13013056, 4:13013158-13013345, 4:13013522-13013912	48.79	ATP binding (GO:0005524) | ATPase activity (GO:0016887) | ATPase activity, coupled to transmembrane movement of substances (GO:0042626) | nucleotide binding (GO:0000166) | transporter activity (GO:0005215)	transmembrane transport (GO:0055085)	chloroplast (GO:0009507) | chloroplast envelope (GO:0009941) | integral component of membrane (GO:0016021) | membrane (GO:0016020)	fgenesh2_kg.7__1714__AT4G25450.1	7:7133401-7137675:1	4275	1	fgenesh2_kg.7__1714__AT4G25450.1	2256	ortholog_one2one	atha to alyr: 92.5%, alyr to atha: 97.3%	g10278	FJVB01000024.1:459982-465421:1	5440	1	g10278.t1	2802	ortholog_one2one	atha to ahal: 74.4%, ahal to atha: 97.2%	0.0132	0.1339	0.0986	*	90.9	5.3	666	0.047	0.0254	1.8504	*	1434.1	560.9	63	15	-0.5399
ABCB29	AT5G03910	ATH12 [Source:UniProtKB/TrEMBL;Acc:A0A178USA1]	protein_coding	5:1054078-1057172:-1	3095	1	AT5G03910.1	1905	AT5G03910.1.exon10, AT5G03910.1.exon9, AT5G03910.1.exon8, AT5G03910.1.exon7, AT5G03910.1.exon6, AT5G03910.1.exon5, AT5G03910.1.exon4, AT5G03910.1.exon3, AT5G03910.1.exon2, AT5G03910.1.exon1	5:1054078-1054459, 5:1054569-1054698, 5:1054780-1054967, 5:1055064-1055149, 5:1055249-1055465, 5:1055587-1055670, 5:1055772-1056038, 5:1056123-1056230, 5:1056305-1056391, 5:1056515-1057172	2207	71.31	5:1054313-1054459, 5:1054569-1054698, 5:1054780-1054967, 5:1055064-1055149, 5:1055249-1055465, 5:1055587-1055670, 5:1055772-1056038, 5:1056123-1056230, 5:1056305-1056391, 5:1056515-1057105	61.55	ATP binding (GO:0005524) | ATPase activity (GO:0016887) | ATPase activity, coupled to transmembrane movement of substances (GO:0042626) | nucleotide binding (GO:0000166) | transporter activity (GO:0005215)	transmembrane transport (GO:0055085)	chloroplast (GO:0009507) | chloroplast envelope (GO:0009941) | chloroplast membrane (GO:0031969) | integral component of membrane (GO:0016021) | membrane (GO:0016020) | plastid (GO:0009536)	fgenesh2_kg.6__304__AT5G03910.1	6:1245600-1248461:-1	2862	1	fgenesh2_kg.6__304__AT5G03910.1	1908	ortholog_one2one	atha to alyr: 96.7%, alyr to atha: 96.8%	g15797	FJVB01000049.1:588724-591687:1	2964	1	g15797.t1	1908	ortholog_one2one	atha to ahal: 94.5%, ahal to atha: 94.6%	0.0155	0.1195	0.1297	*	95.9	0.2	633	0.0157	0.1107	0.1418	*	1374	525	20	53	0.8212
ABCB3	AT4G01820	ABC transporter B family member 3 [Source:UniProtKB/Swiss-Prot;Acc:Q9SYI2]	protein_coding	4:780646-785340:-1	4695	2	AT4G01820.1	3690	AT4G01820.1.exon11, AT4G01820.1.exon10, AT4G01820.1.exon9, AT4G01820.2.exon8, AT4G01820.2.exon7, AT4G01820.2.exon6, AT4G01820.2.exon5, AT4G01820.2.exon4, AT4G01820.2.exon3, AT4G01820.2.exon2, AT4G01820.1.exon1	4:780646-781087, 4:781184-781480, 4:781633-781896, 4:781966-782232, 4:782349-783160, 4:783237-784036, 4:784118-784356, 4:784424-784645, 4:784723-784898, 4:784981-785035, 4:785126-785340	3789	80.7	4:780734-781087, 4:781184-781480, 4:781633-781896, 4:781966-782232, 4:782349-783160, 4:783237-784036, 4:784118-784356, 4:784424-784645, 4:784723-784898, 4:784981-785035, 4:785126-785329	78.59	ATP binding (GO:0005524) | ATPase activity (GO:0016887) | ATPase activity, coupled to transmembrane movement of substances (GO:0042626) | auxin efflux transmembrane transporter activity (GO:0010329) | nucleotide binding (GO:0000166)	auxin efflux (GO:0010315) | basipetal auxin transport (GO:0010540) | transmembrane transport (GO:0055085)	integral component of membrane (GO:0016021) | membrane (GO:0016020)	NA	NA	NA	NA	NA	NA	NA	NA	NA	NA	NA	NA	NA	NA	NA	NA	NA	NA	NA		NA	NA	NA	NA	NA	NA		NA	NA	NA	NA	NA
ABCB4	AT2G47000	ABC transporter B family member 4 [Source:UniProtKB/Swiss-Prot;Acc:O80725]	protein_coding	2:19309643-19315343:-1	5701	7	AT2G47000.6	3861	AT2G47000.6.exon11, AT2G47000.1.exon11, AT2G47000.1.exon10, AT2G47000.1.exon9, AT2G47000.1.exon8, AT2G47000.1.exon7, AT2G47000.1.exon6, AT2G47000.1.exon5, AT2G47000.1.exon4, AT2G47000.1.exon3, AT2G47000.6.exon1	2:19309726-19310361, 2:19310457-19310750, 2:19310834-19311097, 2:19311183-19311449, 2:19311571-19312448, 2:19312522-19313321, 2:19313407-19313645, 2:19313724-19313945, 2:19314024-19314199, 2:19314297-19314351, 2:19314439-19315071	4464	78.3	2:19310008-19310361, 2:19310457-19310750, 2:19310834-19311097, 2:19311183-19311449, 2:19311571-19312448, 2:19312522-19313321, 2:19313407-19313645, 2:19313724-19313945, 2:19314024-19314199, 2:19314297-19314351, 2:19314439-19314750	67.72	ATP binding (GO:0005524) | ATPase activity (GO:0016887) | ATPase activity, coupled to transmembrane movement of substances (GO:0042626) | auxin efflux transmembrane transporter activity (GO:0010329) | auxin influx transmembrane transporter activity (GO:0010328) | nucleotide binding (GO:0000166) | xenobiotic-transporting ATPase activity (GO:0008559)	auxin efflux (GO:0010315) | auxin influx (GO:0060919) | auxin polar transport (GO:0009926) | auxin-activated signaling pathway (GO:0009734) | basipetal auxin transport (GO:0010540) | drug transmembrane transport (GO:0006855) | gravitropism (GO:0009630) | response to auxin (GO:0009733) | response to cytokinin (GO:0009735) | root hair elongation (GO:0048767) | transmembrane transport (GO:0055085) |…	integral component of membrane (GO:0016021) | membrane (GO:0016020) | plasma membrane (GO:0005886) | plasmodesma (GO:0009506)	fgenesh2_kg.4__2931__AT2G47000.1	4:22859898-22864697:-1	4800	1	fgenesh2_kg.4__2931__AT2G47000.1	3861	ortholog_one2one	atha to alyr: 98.3%, alyr to atha: 98.3%	g09624	FJVB01000022.1:493450-498875:1	5426	1	g09624.t1	3855	ortholog_one2one	atha to ahal: 97.6%, ahal to atha: 97.4%	0.0072	0.1585	0.0454	*	95.5	0.3	1283	0.0073	0.1498	0.0487	*	2808.8	1040.2	20	138	0.6078
ABCB5	AT4G01830	ABC transporter B family member 5 [Source:UniProtKB/Swiss-Prot;Acc:Q9SYI3]	protein_coding	4:785551-790447:-1	4897	2	AT4G01830.1	3693	AT4G01830.1.exon11, AT4G01830.2.exon6, AT4G01830.2.exon5, AT4G01830.2.exon4, AT4G01830.2.exon3, AT4G01830.2.exon2, AT4G01830.1.exon5, AT4G01830.1.exon4, AT4G01830.1.exon3, AT4G01830.1.exon2, AT4G01830.1.exon1	4:785663-786036, 4:786125-786421, 4:786606-786869, 4:786940-787206, 4:787442-788241, 4:788311-789110, 4:789199-789437, 4:789535-789756, 4:789838-790013, 4:790089-790143, 4:790229-790447	3713	75.82	4:785683-786036, 4:786125-786421, 4:786606-786869, 4:786940-787206, 4:787442-788241, 4:788311-789110, 4:789199-789437, 4:789535-789756, 4:789838-790013, 4:790089-790143, 4:790229-790447	75.41	ATP binding (GO:0005524) | ATPase activity (GO:0016887) | ATPase activity, coupled to transmembrane movement of substances (GO:0042626) | auxin efflux transmembrane transporter activity (GO:0010329) | nucleotide binding (GO:0000166)	auxin efflux (GO:0010315) | basipetal auxin transport (GO:0010540) | transmembrane transport (GO:0055085)	integral component of membrane (GO:0016021) | membrane (GO:0016020)	fgenesh2_kg.6__3530__AT4G01830.1	6:24093554-24098188:1	4635	1	fgenesh2_kg.6__3530__AT4G01830.1	3693	ortholog_one2one	atha to alyr: 91.2%, alyr to atha: 91.2%	g09186	FJVB01000020.1:1411420-1413462:1	2043	2	g09186.t1	906	ortholog_one2one	atha to ahal: 82.4%, ahal to atha: 20.2%	0.0435	0.1666	0.2611	*	93.1	0	1230	0.0436	0.1585	0.2751	*	2707.5	982.5	108	127	0.2528
ABCB6	AT2G39480	ABC transporter B family member 6 [Source:UniProtKB/Swiss-Prot;Acc:Q8LPT1]	protein_coding	2:16477792-16485039:-1	7248	2	AT2G39480.1	4224	AT2G39480.1.exon11, AT2G39480.2.exon10, AT2G39480.2.exon9, AT2G39480.2.exon8, AT2G39480.2.exon7, AT2G39480.2.exon6, AT2G39480.2.exon5, AT2G39480.2.exon4, AT2G39480.1.exon3, AT2G39480.1.exon2, AT2G39480.1.exon1	2:16477792-16479478, 2:16479757-16479998, 2:16480098-16480882, 2:16481052-16481392, 2:16481485-16481705, 2:16481821-16482131, 2:16482229-16482488, 2:16483063-16483263, 2:16483377-16483552, 2:16483667-16483721, 2:16484426-16485039	4893	67.51	2:16478249-16479478, 2:16479757-16479998, 2:16480098-16480882, 2:16481052-16481392, 2:16481485-16481705, 2:16481821-16482131, 2:16482229-16482488, 2:16483063-16483263, 2:16483377-16483552, 2:16483667-16483721, 2:16484426-16484827	58.28	ATP binding (GO:0005524) | ATPase activity (GO:0016887) | ATPase activity, coupled to transmembrane movement of substances (GO:0042626) | nucleotide binding (GO:0000166)	transmembrane transport (GO:0055085)	integral component of membrane (GO:0016021) | membrane (GO:0016020) | nucleus (GO:0005634) | plasma membrane (GO:0005886) | plasmodesma (GO:0009506)	fgenesh2_kg.4__2031__AT2G39480.1	4:19156057-19163422:-1	7366	1	fgenesh2_kg.4__2031__AT2G39480.1	4224	ortholog_one2one	atha to alyr: 98.2%, alyr to atha: 98.2%	g12509	FJVB01000032.1:346715-353875:-1	7161	1	g12509.t1	4224	ortholog_one2one	atha to ahal: 98.3%, ahal to atha: 98.3%	0.0082	0.0821	0.0999	*	97.4	0	1407	0.0079	0.0853	0.0926	*	3178.6	1042.4	25	82	0.7182
ABCB7	AT5G46540	ABC transporter B family member 7 [Source:UniProtKB/Swiss-Prot;Acc:Q9FHF1]	protein_coding	5:18877090-18882462:-1	5373	1	AT5G46540.1	3747	AT5G46540.1.exon12, AT5G46540.1.exon11, AT5G46540.1.exon10, AT5G46540.1.exon9, AT5G46540.1.exon8, AT5G46540.1.exon7, AT5G46540.1.exon6, AT5G46540.1.exon5, AT5G46540.1.exon4, AT5G46540.1.exon3, AT5G46540.1.exon2, AT5G46540.1.exon1	5:18877090-18877836, 5:18877927-18878190, 5:18878274-18878540, 5:18878618-18878846, 5:18878926-18879544, 5:18879624-18879897, 5:18879977-18880502, 5:18880586-18880824, 5:18880901-18881122, 5:18881213-18881388, 5:18881473-18881527, 5:18882117-18882462	3964	73.78	5:18877192-18877836, 5:18877927-18878190, 5:18878274-18878540, 5:18878618-18878846, 5:18878926-18879544, 5:18879624-18879897, 5:18879977-18880502, 5:18880586-18880824, 5:18880901-18881122, 5:18881213-18881388, 5:18881473-18881527, 5:18882117-18882347	69.74	ATP binding (GO:0005524) | ATPase activity (GO:0016887) | ATPase activity, coupled to transmembrane movement of substances (GO:0042626) | nucleotide binding (GO:0000166)	transmembrane transport (GO:0055085)	integral component of membrane (GO:0016021) | membrane (GO:0016020) | plasma membrane (GO:0005886)	fgenesh2_kg.8__139__AT5G46540.1	8:843684-848882:1	5199	1	fgenesh2_kg.8__139__AT5G46540.1	3765	ortholog_one2one	atha to alyr: 92.8%, alyr to atha: 93.3%	g07710	FJVB01000015.1:917306-918385:-1	1080	1	g07710.t1	450	ortholog_one2many	atha to ahal: 70.5%, ahal to atha: 8.4%	0.0316	0.1278	0.2473	*	93.8	1	1244	0.0317	0.12	0.2642	*	2706.1	1022.9	81	106	0.1403
ABCC1	AT1G30400	ABC transporter C family member 1 [Source:UniProtKB/Swiss-Prot;Acc:Q9C8G9]	protein_coding	1:10727317-10738092:1	10776	2	AT1G30400.2	4869	AT1G30400.2.exon1, AT1G30400.1.exon3, AT1G30400.1.exon4, AT1G30400.1.exon5, AT1G30400.1.exon6, AT1G30400.1.exon7, AT1G30400.1.exon8, AT1G30400.1.exon9, AT1G30400.1.exon10, AT1G30400.1.exon11, AT1G30400.1.exon12, AT1G30400.1.exon13, AT1G30400.1.exon14, AT1G30400.1.exon15, AT1G30400.1.exon16, AT1G30400.1.exon17, AT1G30400.1.exon18, AT1G30400.1.exon19, AT1G30400.1.exon20, AT1G30400.1.exon21, AT1G304…	1:10727649-10728468, 1:10728561-10728739, 1:10728836-10728875, 1:10729002-10729158, 1:10729578-10729692, 1:10729775-10729855, 1:10730113-10730137, 1:10730295-10730351, 1:10730571-10730636, 1:10730993-10731067, 1:10731227-10731334, 1:10731721-10731855, 1:10731987-10732093, 1:10732193-10732286, 1:10732617-10732784, 1:10732961-10733101, 1:10733205-10733405, 1:10733572-10733670, 1:10733860-10734012, …	5717	53.05	1:10728139-10728468, 1:10728561-10728739, 1:10728836-10728875, 1:10729002-10729158, 1:10729578-10729692, 1:10729775-10729855, 1:10730113-10730137, 1:10730295-10730351, 1:10730571-10730636, 1:10730993-10731067, 1:10731227-10731334, 1:10731721-10731855, 1:10731987-10732093, 1:10732193-10732286, 1:10732617-10732784, 1:10732961-10733101, 1:10733205-10733405, 1:10733572-10733670, 1:10733860-10734012, …	45.18	(+)-abscisic acid D-glucopyranosyl ester transmembrane transporter activity (GO:1902417) | ATP binding (GO:0005524) | ATPase activity (GO:0016887) | ATPase activity, coupled to transmembrane movement of substances (GO:0042626) | ATPase-coupled arsenite transmembrane transporter activity (GO:0015446) | calmodulin binding (GO:0005516) | hydrolase activity (GO:0016787) | nucleotide binding (GO:00001…	(+)-abscisic acid D-glucopyranosyl ester transmembrane transport (GO:1902418) | ATP hydrolysis coupled anion transmembrane transport (GO:0099133) | ATP hydrolysis coupled cation transmembrane transport (GO:0099132) | arsenate ion transmembrane transport (GO:1901684) | arsenite transport (GO:0015700) | drug transmembrane transport (GO:0006855) | response to arsenic-containing substance (GO:0046685…	integral component of membrane (GO:0016021) | membrane (GO:0016020) | plant-type vacuole (GO:0000325) | plasmodesma (GO:0009506) | vacuolar membrane (GO:0005774) | vacuole (GO:0005773)	fgenesh2_kg.1__3217__AT1G30400.2	1:13536829-13546864:1	10036	1	fgenesh2_kg.1__3217__AT1G30400.2	4869	ortholog_one2one	atha to alyr: 98.7%, alyr to atha: 98.7%	g23729	FJVB01000130.1:309468-319958:1	10491	1	g23729.t1	4869	ortholog_one2one	atha to ahal: 98.6%, ahal to atha: 98.6%	0.0059	0.1157	0.051	*	96.9	0	1622	0.0057	0.1175	0.0485	*	3677.5	1188.5	21	127	1.1155
ABCC10	AT3G59140	ABC transporter C family member 10 [Source:UniProtKB/Swiss-Prot;Acc:Q9LYS2]	protein_coding	3:21863348-21869036:-1	5689	1	AT3G59140.1	4362	AT3G59140.1.exon11, AT3G59140.1.exon10, AT3G59140.1.exon9, AT3G59140.1.exon8, AT3G59140.1.exon7, AT3G59140.1.exon6, AT3G59140.1.exon5, AT3G59140.1.exon4, AT3G59140.1.exon3, AT3G59140.1.exon2, AT3G59140.1.exon1	3:21863348-21863631, 3:21863705-21863944, 3:21864033-21864096, 3:21864186-21864491, 3:21864570-21864784, 3:21864866-21865160, 3:21865247-21865411, 3:21865495-21866070, 3:21866151-21866237, 3:21866313-21866633, 3:21866722-21869036	4868	85.57	3:21863519-21863631, 3:21863705-21863944, 3:21864033-21864096, 3:21864186-21864491, 3:21864570-21864784, 3:21864866-21865160, 3:21865247-21865411, 3:21865495-21866070, 3:21866151-21866237, 3:21866313-21866633, 3:21866722-21868701	76.67	ATP binding (GO:0005524) | ATPase activity (GO:0016887) | ATPase activity, coupled to transmembrane movement of substances (GO:0042626) | hydrolase activity (GO:0016787) | nucleotide binding (GO:0000166) | xenobiotic-transporting ATPase activity (GO:0008559)	drug transmembrane transport (GO:0006855) | transmembrane transport (GO:0055085) | xenobiotic transport (GO:0042908)	integral component of membrane (GO:0016021) | membrane (GO:0016020) | plant-type vacuole (GO:0000325) | vacuolar membrane (GO:0005774)	fgenesh2_kg.5__2374__AT3G59140.1	5:19211792-19216994:-1	5203	1	fgenesh2_kg.5__2374__AT3G59140.1	4332	ortholog_one2one	atha to alyr: 96.3%, alyr to atha: 95.7%	g22886	FJVB01000118.1:389606-395333:1	5728	1	g22886.t1	4359	ortholog_one2one	atha to ahal: 96.7%, ahal to atha: 96.6%	0.0175	0.153	0.1144	*	94.6	0.9	1336	0.0533	0.0155	3.4387		2992.4	1012.6	150	14	-0.6171
ABCC11	AT1G30420	ABC transporter C family member 11 [Source:UniProtKB/Swiss-Prot;Acc:Q9C8H1]	protein_coding	1:10748261-10756695:1	8435	2	AT1G30420.1	4488	AT1G30420.1.exon1, AT1G30420.1.exon2, AT1G30420.1.exon3, AT1G30420.1.exon4, AT1G30420.1.exon5, AT1G30420.1.exon6, AT1G30420.1.exon7, AT1G30420.1.exon8, AT1G30420.1.exon9, AT1G30420.1.exon10, AT1G30420.1.exon11, AT1G30420.1.exon12, AT1G30420.1.exon13, AT1G30420.1.exon14, AT1G30420.1.exon15, AT1G30420.1.exon16, AT1G30420.1.exon17, AT1G30420.1.exon18, AT1G30420.1.exon19, AT1G30420.1.exon20, AT1G3042…	1:10748261-10748423, 1:10748786-10749148, 1:10749269-10749447, 1:10749598-10749637, 1:10749741-10749897, 1:10750020-10750134, 1:10750253-10750333, 1:10750440-10750464, 1:10750661-10750717, 1:10750919-10750984, 1:10751171-10751245, 1:10751337-10751444, 1:10751552-10751686, 1:10751792-10751898, 1:10752002-10752095, 1:10752226-10752393, 1:10752499-10752639, 1:10752750-10752950, 1:10753079-10753177, …	5060	59.99	1:10748816-10749148, 1:10749269-10749447, 1:10749598-10749637, 1:10749741-10749897, 1:10750020-10750134, 1:10750253-10750333, 1:10750440-10750464, 1:10750661-10750717, 1:10750919-10750984, 1:10751171-10751245, 1:10751337-10751444, 1:10751552-10751686, 1:10751792-10751898, 1:10752002-10752095, 1:10752226-10752393, 1:10752499-10752639, 1:10752750-10752950, 1:10753079-10753177, 1:10753252-10753404, …	53.21	ATP binding (GO:0005524) | ATPase activity (GO:0016887) | ATPase activity, coupled to transmembrane movement of substances (GO:0042626) | hydrolase activity (GO:0016787) | nucleotide binding (GO:0000166) | xenobiotic-transporting ATPase activity (GO:0008559)	drug transmembrane transport (GO:0006855) | transmembrane transport (GO:0055085) | xenobiotic transport (GO:0042908)	integral component of membrane (GO:0016021) | membrane (GO:0016020) | plant-type vacuole (GO:0000325) | vacuolar membrane (GO:0005774)	scaffold_103378.1	1:13562072-13569676:1	7605	1	scaffold_103378.1	4473	ortholog_one2one	atha to alyr: 94.8%, alyr to atha: 94.4%	g23731	FJVB01000130.1:358264-366648:1	8385	1	g23731.t1	4605	ortholog_one2one	atha to ahal: 91.7%, ahal to atha: 94.1%	0.0256	0.0923	0.2774	*	95.7	0.5	1397	0.0307	0.0575	0.5339	*	3228.3	962.7	96	47	-0.7288
ABCC14	AT3G62700	ABC transporter C family member 14 [Source:UniProtKB/Swiss-Prot;Acc:Q9LZJ5]	protein_coding	3:23190265-23195917:-1	5653	1	AT3G62700.1	4620	AT3G62700.1.exon9, AT3G62700.1.exon8, AT3G62700.1.exon7, AT3G62700.1.exon6, AT3G62700.1.exon5, AT3G62700.1.exon4, AT3G62700.1.exon3, AT3G62700.1.exon2, AT3G62700.1.exon1	3:23190265-23190528, 3:23190606-23190845, 3:23190930-23190993, 3:23191082-23191602, 3:23191685-23191979, 3:23192095-23192259, 3:23192348-23193082, 3:23193152-23193238, 3:23193316-23195917	4973	87.97	3:23190428-23190528, 3:23190606-23190845, 3:23190930-23190993, 3:23191082-23191602, 3:23191685-23191979, 3:23192095-23192259, 3:23192348-23193082, 3:23193152-23193238, 3:23193316-23195727	81.73	ATP binding (GO:0005524) | ATPase activity (GO:0016887) | ATPase activity, coupled to transmembrane movement of substances (GO:0042626) | hydrolase activity (GO:0016787) | nucleotide binding (GO:0000166) | xenobiotic-transporting ATPase activity (GO:0008559)	drug transmembrane transport (GO:0006855) | transmembrane transport (GO:0055085) | xenobiotic transport (GO:0042908)	Golgi apparatus (GO:0005794) | integral component of membrane (GO:0016021) | membrane (GO:0016020) | plant-type vacuole (GO:0000325) | vacuolar membrane (GO:0005774) | vacuole (GO:0005773)	NA	NA	NA	NA	NA	NA	NA	NA	g05324	FJVB01000009.1:821005-826586:1	5582	1	g05324.t1	4638	ortholog_one2one	atha to ahal: 93.7%, ahal to atha: 94.1%	NA	NA	NA		NA	NA	NA	NA	NA	NA		NA	NA	NA	NA	NA
ABCC15	AT3G60970	Putative ABC transporter C family member 15 [Source:UniProtKB/Swiss-Prot;Acc:Q7FB56]	protein_coding	3:22557282-22561716:1	4435	1	AT3G60970.1	3162	AT3G60970.1.exon1, AT3G60970.1.exon2, AT3G60970.1.exon3, AT3G60970.1.exon4, AT3G60970.1.exon5, AT3G60970.1.exon6, AT3G60970.1.exon7, AT3G60970.1.exon8, AT3G60970.1.exon9, AT3G60970.1.exon10, AT3G60970.1.exon11	3:22557282-22558671, 3:22558764-22558850, 3:22558939-22559016, 3:22559128-22559574, 3:22559668-22559832, 3:22559915-22560209, 3:22560292-22560506, 3:22560587-22560892, 3:22560972-22561035, 3:22561131-22561370, 3:22561448-22561716	3556	80.18	3:22557535-22558671, 3:22558764-22558850, 3:22558939-22559016, 3:22559128-22559574, 3:22559668-22559832, 3:22559915-22560209, 3:22560292-22560506, 3:22560587-22560892, 3:22560972-22561035, 3:22561131-22561370, 3:22561448-22561575	71.3	ATP binding (GO:0005524) | ATPase activity (GO:0016887) | ATPase activity, coupled to transmembrane movement of substances (GO:0042626) | hydrolase activity (GO:0016787) | nucleotide binding (GO:0000166) | xenobiotic-transporting ATPase activity (GO:0008559)	drug transmembrane transport (GO:0006855) | transmembrane transport (GO:0055085) | xenobiotic transport (GO:0042908)	integral component of membrane (GO:0016021) | membrane (GO:0016020) | plant-type vacuole (GO:0000325) | vacuolar membrane (GO:0005774)	fgenesh2_kg.5__2474__AT3G60160.1	5:19702998-19708461:-1	5464	1	fgenesh2_kg.5__2474__AT3G60160.1	4470	ortholog_one2one	atha to alyr: 67.7%, alyr to atha: 95.7%	g05615	FJVB01000009.1:2144383-2150080:1	5698	1	g05615.t1	4527	ortholog_one2many	atha to ahal: 67.4%, ahal to atha: 96.6%	0.0136	0.1252	0.1086		NA	NA	NA	NA	NA	NA		NA	NA	NA	NA	NA
ABCC2/AT1G54350	AT1G54350	ABC transporter D family member 2, chloroplastic [Source:UniProtKB/Swiss-Prot;Acc:Q6NLC1]	protein_coding	1:20286856-20290401:1	3546	1	AT1G54350.1	2121	AT1G54350.1.exon1, AT1G54350.1.exon2, AT1G54350.1.exon3, AT1G54350.1.exon4, AT1G54350.1.exon5, AT1G54350.1.exon6, AT1G54350.1.exon7, AT1G54350.1.exon8, AT1G54350.1.exon9	1:20286856-20287268, 1:20287354-20287421, 1:20287498-20287824, 1:20287919-20288083, 1:20288168-20288396, 1:20288979-20289220, 1:20289298-20289574, 1:20289697-20289947, 1:20290036-20290401	2338	65.93	1:20286917-20287268, 1:20287354-20287421, 1:20287498-20287824, 1:20287919-20288083, 1:20288168-20288396, 1:20288979-20289220, 1:20289298-20289574, 1:20289697-20289947, 1:20290036-20290245	59.81	ATP binding (GO:0005524) | ATPase activity (GO:0016887) | ATPase activity, coupled to transmembrane movement of substances (GO:0042626) | hydrolase activity (GO:0016787) | nucleotide binding (GO:0000166)	transmembrane transport (GO:0055085)	chloroplast (GO:0009507) | integral component of membrane (GO:0016021) | membrane (GO:0016020) | plastid (GO:0009536)	fgenesh1_pg.C_scaffold_1004278	1:29788710-29792183:1	3474	1	fgenesh1_pg.C_scaffold_1004278	2169	ortholog_one2one	atha to alyr: 87.1%, alyr to atha: 89.1%	g24625	FJVB01000142.1:413602-417370:1	3769	1	g24625.t1	2151	ortholog_one2one	atha to ahal: 84.6%, ahal to atha: 85.8%	0.0791	0.1616	0.4895	*	94.2	2.5	704	0.0184	0.0774	0.2377	*	1516.3	592.7	26	43	-0.1527
ABCC2/AT2G34660	AT2G34660	ABC transporter C family member 2 [Source:UniProtKB/Swiss-Prot;Acc:Q42093]	protein_coding	2:14602470-14612565:1	10096	3	AT2G34660.2	4872	AT2G34660.2.exon1, AT2G34660.2.exon2, AT2G34660.2.exon3, AT2G34660.2.exon4, AT2G34660.2.exon5, AT2G34660.2.exon6, AT2G34660.2.exon7, AT2G34660.2.exon8, AT2G34660.2.exon9, AT2G34660.2.exon10, AT2G34660.2.exon11, AT2G34660.2.exon12, AT2G34660.2.exon13, AT2G34660.2.exon14, AT2G34660.2.exon15, AT2G34660.2.exon16, AT2G34660.2.exon17, AT2G34660.2.exon18, AT2G34660.2.exon19, AT2G34660.2.exon20, AT2G3466…	2:14602470-14602710, 2:14603206-14603596, 2:14603690-14603868, 2:14603955-14603994, 2:14604117-14604273, 2:14604439-14604553, 2:14604632-14604712, 2:14605101-14605125, 2:14605352-14605408, 2:14605503-14605568, 2:14605849-14605923, 2:14606328-14606435, 2:14606855-14606989, 2:14607126-14607232, 2:14607310-14607403, 2:14607488-14607655, 2:14607830-14607970, 2:14608071-14608271, 2:14608492-14608590, …	5352	53.01	2:14603267-14603596, 2:14603690-14603868, 2:14603955-14603994, 2:14604117-14604273, 2:14604439-14604553, 2:14604632-14604712, 2:14605101-14605125, 2:14605352-14605408, 2:14605503-14605568, 2:14605849-14605923, 2:14606328-14606435, 2:14606855-14606989, 2:14607126-14607232, 2:14607310-14607403, 2:14607488-14607655, 2:14607830-14607970, 2:14608071-14608271, 2:14608492-14608590, 2:14608691-14608843, …	48.26	(+)-abscisic acid D-glucopyranosyl ester transmembrane transporter activity (GO:1902417) | ATP binding (GO:0005524) | ATPase activity (GO:0016887) | ATPase activity, coupled to transmembrane movement of substances (GO:0042626) | calmodulin binding (GO:0005516) | hydrolase activity (GO:0016787) | nucleotide binding (GO:0000166) | xenobiotic-transporting ATPase activity (GO:0008559)	(+)-abscisic acid D-glucopyranosyl ester transmembrane transport (GO:1902418) | drug transmembrane transport (GO:0006855) | transmembrane transport (GO:0055085) | xenobiotic transport (GO:0042908)	integral component of membrane (GO:0016021) | membrane (GO:0016020) | plant-type vacuole (GO:0000325) | vacuolar membrane (GO:0005774) | vacuole (GO:0005773)	fgenesh2_kg.4__1490__AT2G34660.1	4:16434156-16444057:1	9902	1	fgenesh2_kg.4__1490__AT2G34660.1	4872	ortholog_one2one	atha to alyr: 97.8%, alyr to atha: 97.8%	NA	NA	NA	NA	NA	NA	NA	NA	0.0101	0.0913	0.1106	*	97	0	1623	0.0104	0.0873	0.1191	*	3534.2	1334.8	35	106	0.2398
ABCC3	AT3G13080	MRP3 [Source:UniProtKB/TrEMBL;Acc:A0A178VHA7]	protein_coding	3:4195770-4201734:-1	5965	5	AT3G13080.1	4545	AT3G13080.1.exon8, AT3G13080.1.exon7, AT3G13080.1.exon6, AT3G13080.1.exon5, AT3G13080.1.exon4, AT3G13080.1.exon3, AT3G13080.1.exon2, AT3G13080.1.exon1	3:4195770-4196128, 3:4196217-4196520, 3:4196617-4196922, 3:4197029-4197538, 3:4197654-4197818, 3:4197906-4198553, 3:4198653-4198739, 3:4198836-4201734	5278	88.48	3:4196019-4196128, 3:4196217-4196520, 3:4196617-4196922, 3:4197029-4197538, 3:4197654-4197818, 3:4197906-4198553, 3:4198653-4198739, 3:4198836-4201250	76.19	ATP binding (GO:0005524) | ATPase activity (GO:0016887) | ATPase activity, coupled to transmembrane movement of substances (GO:0042626) | chlorophyll catabolite transmembrane transporter activity (GO:0010290) | glutathione S-conjugate-exporting ATPase activity (GO:0015431) | hydrolase activity (GO:0016787) | nucleotide binding (GO:0000166) | xenobiotic-transporting ATPase activity (GO:0008559)	drug transmembrane transport (GO:0006855) | transmembrane transport (GO:0055085) | xenobiotic transport (GO:0042908)	apoplast (GO:0048046) | integral component of membrane (GO:0016021) | membrane (GO:0016020) | plant-type vacuole (GO:0000325) | plasmodesma (GO:0009506) | vacuolar membrane (GO:0005774) | vacuole (GO:0005773)	fgenesh2_kg.3__1383__AT3G13080.1	3:5267218-5272684:-1	5467	1	fgenesh2_kg.3__1383__AT3G13080.1	4551	ortholog_one2one	atha to alyr: 95.4%, alyr to atha: 95.5%	g05708	FJVB01000010.1:330984-336508:1	5525	1	g05708.t1	4551	ortholog_one2one	atha to ahal: 96.0%, ahal to atha: 96.2%	0.0219	0.1028	0.213	*	96	0.2	1405	0.0388	0.0308	1.2597	*	3175.8	1036.2	116	30	-0.3175
ABCC4	AT2G47800	ABC transporter C family member 4 [Source:UniProtKB/Swiss-Prot;Acc:Q7DM58]	protein_coding	2:19574666-19580615:1	5950	1	AT2G47800.1	4551	AT2G47800.1.exon1, AT2G47800.1.exon2, AT2G47800.1.exon3, AT2G47800.1.exon4, AT2G47800.1.exon5, AT2G47800.1.exon6, AT2G47800.1.exon7, AT2G47800.1.exon8, AT2G47800.1.exon9, AT2G47800.1.exon10, AT2G47800.1.exon11	2:19574666-19577040, 2:19577125-19577445, 2:19577538-19577624, 2:19577701-19578360, 2:19578448-19578612, 2:19578708-19579002, 2:19579094-19579308, 2:19579397-19579702, 2:19579799-19579862, 2:19579960-19580199, 2:19580283-19580615	5061	85.06	2:19574944-19577040, 2:19577125-19577445, 2:19577538-19577624, 2:19577701-19578360, 2:19578448-19578612, 2:19578708-19579002, 2:19579094-19579308, 2:19579397-19579702, 2:19579799-19579862, 2:19579960-19580199, 2:19580283-19580383	76.49	ATP binding (GO:0005524) | ATPase activity (GO:0016887) | ATPase activity, coupled to transmembrane movement of substances (GO:0042626) | hydrolase activity (GO:0016787) | nucleotide binding (GO:0000166) | xenobiotic-transporting ATPase activity (GO:0008559)	drug transmembrane transport (GO:0006855) | response to nematode (GO:0009624) | response to water deprivation (GO:0009414) | response to wounding (GO:0009611) | stomatal movement (GO:0010118) | transmembrane transport (GO:0055085) | xenobiotic transport (GO:0042908)	Golgi apparatus (GO:0005794) | integral component of membrane (GO:0016021) | membrane (GO:0016020) | plant-type vacuole (GO:0000325) | plasma membrane (GO:0005886) | plasmodesma (GO:0009506) | vacuolar membrane (GO:0005774) | vacuole (GO:0005773)	fgenesh2_kg.4__3023__AT2G47800.1	4:23192522-23198081:1	5560	1	fgenesh2_kg.4__3023__AT2G47800.1	4578	ortholog_one2one	atha to alyr: 95.5%, alyr to atha: 96.0%	g09544	FJVB01000022.1:135320-141061:-1	5742	1	g09544.t1	4563	ortholog_one2one	atha to ahal: 93.7%, ahal to atha: 93.9%	0.0186	0.1599	0.1163	*	94.1	1	1508	0.0173	0.1529	0.1131	*	3298	1226	55	162	0.4355
ABCC5	AT1G04120	MRP5 [Source:UniProtKB/TrEMBL;Acc:A0A178WGC2]	protein_coding	1:1064264-1071080:-1	6817	3	AT1G04120.1	4545	AT1G04120.1.exon12, AT1G04120.1.exon11, AT1G04120.2.exon9, AT1G04120.2.exon8, AT1G04120.2.exon7, AT1G04120.2.exon6, AT1G04120.2.exon5, AT1G04120.2.exon4, AT1G04120.2.exon3, AT1G04120.2.exon2, AT1G04120.1.exon1	1:1064264-1064960, 1:1065055-1065294, 1:1065550-1065855, 1:1065935-1066149, 1:1066231-1066525, 1:1066607-1066771, 1:1066852-1067550, 1:1067763-1067849, 1:1067927-1068247, 1:1068357-1070494, 1:1070688-1071080	5556	81.5	1:1064848-1064960, 1:1065055-1065294, 1:1065550-1065855, 1:1065935-1066149, 1:1066231-1066525, 1:1066607-1066771, 1:1066852-1067550, 1:1067763-1067849, 1:1067927-1068247, 1:1068357-1070396	65.73	ATP binding (GO:0005524) | ATPase activity (GO:0016887) | ATPase activity, coupled to transmembrane movement of substances (GO:0042626) | hydrolase activity (GO:0016787) | nucleotide binding (GO:0000166) | sulfonylurea receptor activity (GO:0008281) | xenobiotic-transporting ATPase activity (GO:0008559)	abscisic acid-activated signaling pathway involved in stomatal movement (GO:1901527) | cellular potassium ion homeostasis (GO:0030007) | drug transmembrane transport (GO:0006855) | response to salt stress (GO:0009651) | transmembrane transport (GO:0055085) | xenobiotic transport (GO:0042908)	integral component of membrane (GO:0016021) | membrane (GO:0016020) | plant-type vacuole (GO:0000325) | vacuolar membrane (GO:0005774) | vacuole (GO:0005773)	NA	NA	NA	NA	NA	NA	NA	NA	g02042	FJVB01000003.1:1519714-1525995:-1	6282	1	g02042.t1	4533	ortholog_one2one	atha to ahal: 98.1%, ahal to atha: 97.9%	NA	NA	NA		NA	NA	NA	NA	NA	NA		NA	NA	NA	NA	NA
ABCC6	AT3G13090	ABC transporter C family member 6 [Source:UniProtKB/Swiss-Prot;Acc:Q8VZZ4]	protein_coding	3:4202811-4208261:-1	5451	1	AT3G13090.1	4401	AT3G13090.1.exon9, AT3G13090.1.exon8, AT3G13090.1.exon7, AT3G13090.1.exon6, AT3G13090.1.exon5, AT3G13090.1.exon4, AT3G13090.1.exon3, AT3G13090.1.exon2, AT3G13090.1.exon1	3:4202811-4203128, 3:4203214-4203453, 3:4203538-4203601, 3:4203684-4204204, 3:4204300-4204594, 3:4204709-4204873, 3:4204982-4205596, 3:4205675-4205761, 3:4205874-4208261	4693	86.09	3:4203013-4203128, 3:4203214-4203453, 3:4203538-4203601, 3:4203684-4204204, 3:4204300-4204594, 3:4204709-4204873, 3:4204982-4205596, 3:4205675-4205761, 3:4205874-4208171	80.74	ATP binding (GO:0005524) | ATPase activity (GO:0016887) | ATPase activity, coupled to transmembrane movement of substances (GO:0042626) | hydrolase activity (GO:0016787) | nucleotide binding (GO:0000166) | xenobiotic-transporting ATPase activity (GO:0008559)	drug transmembrane transport (GO:0006855) | transmembrane transport (GO:0055085) | xenobiotic transport (GO:0042908)	integral component of membrane (GO:0016021) | membrane (GO:0016020) | plant-type vacuole (GO:0000325) | plasmodesma (GO:0009506) | vacuolar membrane (GO:0005774)	Al_scaffold_0003_1332	3:5274268-5279397:-1	5130	1	Al_scaffold_0003_1332	4392	ortholog_one2one	atha to alyr: 95.0%, alyr to atha: 94.8%	g05707	FJVB01000010.1:323344-329918:1	6575	1	g05707.t1	3864	ortholog_one2one	atha to ahal: 95.8%, ahal to atha: 84.1%	0.0242	0.081	0.2988	*	96.1	0.2	1463	0.0237	0.0806	0.294	*	3231.5	1157.5	73	83	0.0365
ABCC7	AT3G13100	ABC transporter C family member 7 [Source:UniProtKB/Swiss-Prot;Acc:Q9LK62]	protein_coding	3:4208729-4214530:-1	5802	2	AT3G13100.1	4482	AT3G13100.1.exon9, AT3G13100.2.exon9, AT3G13100.2.exon8, AT3G13100.2.exon7, AT3G13100.2.exon6, AT3G13100.2.exon5, AT3G13100.2.exon4, AT3G13100.2.exon3, AT3G13100.1.exon1	3:4208729-4208989, 3:4209074-4209313, 3:4209399-4209462, 3:4209546-4210066, 3:4210160-4210454, 3:4210636-4210800, 3:4210902-4211513, 3:4211594-4211680, 3:4211807-4214530	4969	85.64	3:4208859-4208989, 3:4209074-4209313, 3:4209399-4209462, 3:4209546-4210066, 3:4210160-4210454, 3:4210636-4210800, 3:4210902-4211513, 3:4211594-4211680, 3:4211807-4214173	77.25	ATP binding (GO:0005524) | ATPase activity (GO:0016887) | ATPase activity, coupled to transmembrane movement of substances (GO:0042626) | hydrolase activity (GO:0016787) | nucleotide binding (GO:0000166) | xenobiotic-transporting ATPase activity (GO:0008559)	drug transmembrane transport (GO:0006855) | response to other organism (GO:0051707) | transmembrane transport (GO:0055085) | xenobiotic transport (GO:0042908)	integral component of membrane (GO:0016021) | membrane (GO:0016020) | plant-type vacuole (GO:0000325) | vacuolar membrane (GO:0005774)	Al_scaffold_0003_1333	3:5280481-5285717:-1	5237	1	Al_scaffold_0003_1333	4461	ortholog_one2one	atha to alyr: 95.8%, alyr to atha: 95.4%	g05706	FJVB01000010.1:317704-323112:1	5409	1	g05706.t1	4356	ortholog_one2one	atha to ahal: 94.8%, ahal to atha: 92.1%	0.0193	0.108	0.1787	*	95.6	0.6	1484	0.019	0.105	0.181	*	3331.6	1120.4	60	102	0.2487
ABCC9	AT3G60160	ABC transporter C family member 9 [Source:UniProtKB/Swiss-Prot;Acc:Q9M1C7]	protein_coding	3:22223264-22229487:-1	6224	3	AT3G60160.1	4521	AT3G60160.1.exon11, AT3G60160.3.exon9, AT3G60160.3.exon8, AT3G60160.3.exon7, AT3G60160.2.exon7, AT3G60160.2.exon6, AT3G60160.2.exon5, AT3G60160.2.exon4, AT3G60160.2.exon2, AT3G60160.1.exon1	3:22223264-22223956, 3:22224034-22224273, 3:22224363-22224426, 3:22224511-22224816, 3:22224897-22225111, 3:22225194-22225488, 3:22225571-22225735, 3:22225830-22226465, 3:22226732-22229091, 3:22229171-22229399	5203	83.6	3:22223829-22223956, 3:22224034-22224273, 3:22224363-22224426, 3:22224511-22224816, 3:22224897-22225111, 3:22225194-22225488, 3:22225571-22225735, 3:22225830-22226465, 3:22226732-22229091, 3:22229171-22229195	71.24	ATP binding (GO:0005524) | ATPase activity (GO:0016887) | ATPase activity, coupled to transmembrane movement of substances (GO:0042626) | hydrolase activity (GO:0016787) | nucleotide binding (GO:0000166) | xenobiotic-transporting ATPase activity (GO:0008559)	drug transmembrane transport (GO:0006855) | response to nematode (GO:0009624) | transmembrane transport (GO:0055085) | xenobiotic transport (GO:0042908)	integral component of membrane (GO:0016021) | membrane (GO:0016020) | plant-type vacuole (GO:0000325) | plasmodesma (GO:0009506) | vacuolar membrane (GO:0005774)	NA	NA	NA	NA	NA	NA	NA	NA	g05615	FJVB01000009.1:2144383-2150080:1	5698	1	g05615.t1	4527	ortholog_one2many	atha to ahal: 93.3%, ahal to atha: 93.4%	NA	NA	NA		NA	NA	NA	NA	NA	NA		NA	NA	NA	NA	NA
ABCE1	AT3G13640	ABC transporter E family member 1 [Source:UniProtKB/Swiss-Prot;Acc:Q9LID6]	protein_coding	3:4458389-4461844:-1	3456	1	AT3G13640.1	1812	AT3G13640.1.exon11, AT3G13640.1.exon10, AT3G13640.1.exon9, AT3G13640.1.exon8, AT3G13640.1.exon7, AT3G13640.1.exon6, AT3G13640.1.exon5, AT3G13640.1.exon4, AT3G13640.1.exon3, AT3G13640.1.exon2, AT3G13640.1.exon1	3:4458389-4458870, 3:4458956-4459465, 3:4459542-4459727, 3:4459810-4460005, 3:4460104-4460408, 3:4460491-4460580, 3:4460678-4460795, 3:4460878-4460975, 3:4461065-4461150, 3:4461221-4461327, 3:4461643-4461844	2380	68.87	3:4458751-4458870, 3:4458956-4459465, 3:4459542-4459727, 3:4459810-4460005, 3:4460104-4460408, 3:4460491-4460580, 3:4460678-4460795, 3:4460878-4460975, 3:4461065-4461150, 3:4461221-4461323	52.43	4 iron, 4 sulfur cluster binding (GO:0051539) | ATP binding (GO:0005524) | ATPase activity (GO:0016887) | iron ion binding (GO:0005506) | iron-sulfur cluster binding (GO:0051536) | metal ion binding (GO:0046872) | nucleotide binding (GO:0000166) | ribosomal small subunit binding (GO:0043024) | transporter activity (GO:0005215)	ribosomal subunit export from nucleus (GO:0000054) | translational initiation (GO:0006413) | translational termination (GO:0006415)	eukaryotic translation initiation factor 3 complex (GO:0005852) | intracellular (GO:0005622) | membrane (GO:0016020)	scaffold_83200001.1	scaffold_832:123-996:1	874	1	scaffold_83200001.1	678	ortholog_one2one	atha to alyr: 97.3%, alyr to atha: 36.3%	g05637	FJVB01000010.1:7896-11037:1	3142	1	g05637.t1	1812	ortholog_one2many	atha to ahal: 95.9%, ahal to atha: 95.9%	0.0125	0.0618	0.2023		NA	NA	NA	NA	NA	NA		NA	NA	NA	NA	NA
ABCE2	AT4G19210	ABC transporter E family member 2 [Source:UniProtKB/Swiss-Prot;Acc:Q8LPJ4]	protein_coding	4:10501123-10505217:1	4095	1	AT4G19210.1	1818	AT4G19210.1.exon1, AT4G19210.1.exon2, AT4G19210.1.exon3, AT4G19210.1.exon4, AT4G19210.1.exon5, AT4G19210.1.exon6, AT4G19210.1.exon7, AT4G19210.1.exon8, AT4G19210.1.exon9, AT4G19210.1.exon10, AT4G19210.1.exon11, AT4G19210.1.exon12, AT4G19210.1.exon13	4:10501123-10501314, 4:10501894-10502008, 4:10502229-10502314, 4:10502410-10502507, 4:10502591-10502708, 4:10502798-10502887, 4:10502993-10503297, 4:10503393-10503588, 4:10503674-10503859, 4:10503949-10504218, 4:10504306-10504551, 4:10504657-10504791, 4:10504899-10505217	2356	57.53	4:10501906-10502008, 4:10502229-10502314, 4:10502410-10502507, 4:10502591-10502708, 4:10502798-10502887, 4:10502993-10503297, 4:10503393-10503588, 4:10503674-10503859, 4:10503949-10504218, 4:10504306-10504551, 4:10504657-10504776	44.4	4 iron, 4 sulfur cluster binding (GO:0051539) | ATP binding (GO:0005524) | ATPase activity (GO:0016887) | iron ion binding (GO:0005506) | iron-sulfur cluster binding (GO:0051536) | metal ion binding (GO:0046872) | nucleotide binding (GO:0000166) | ribosomal small subunit binding (GO:0043024) | transporter activity (GO:0005215)	ribosomal subunit export from nucleus (GO:0000054) | translational initiation (GO:0006413) | translational termination (GO:0006415)	eukaryotic translation initiation factor 3 complex (GO:0005852) | intracellular (GO:0005622) | membrane (GO:0016020)	scaffold_105698.1	1:33042378-33044429:1	2052	1	scaffold_105698.1	753	ortholog_one2one	atha to alyr: 24.4%, alyr to atha: 10.1%	g15417	FJVB01000047.1:468912-473092:1	4181	1	g15417.t1	1818	ortholog_one2one	atha to ahal: 99.7%, ahal to atha: 99.7%	0.9137	66.941	0.0136		NA	NA	NA	NA	NA	NA		NA	NA	NA	NA	NA
ABCE3	AT4G30300	NAP15 [Source:UniProtKB/TrEMBL;Acc:A0A178V187]	protein_coding	4:14831005-14831550:-1	546	1	AT4G30300.1	546	AT4G30300.1.exon1	4:14831005-14831550	546	100	4:14831005-14831550	100	ATP binding (GO:0005524) | ATPase activity (GO:0016887) | iron ion binding (GO:0005506) | nucleotide binding (GO:0000166) | ribosomal small subunit binding (GO:0043024) | transporter activity (GO:0005215)	ribosomal subunit export from nucleus (GO:0000054) | translational initiation (GO:0006413) | translational termination (GO:0006415)	eukaryotic translation initiation factor 3 complex (GO:0005852) | intracellular (GO:0005622)	NA	NA	NA	NA	NA	NA	NA	NA	NA	NA	NA	NA	NA	NA	NA	NA	NA	NA	NA		NA	NA	NA	NA	NA	NA		NA	NA	NA	NA	NA
ABCF1	AT5G60790	ABC transporter F family member 1 [Source:UniProtKB/Swiss-Prot;Acc:Q9FJH6]	protein_coding	5:24453258-24456115:-1	2858	1	AT5G60790.1	1788	AT5G60790.1.exon4, AT5G60790.1.exon3, AT5G60790.1.exon2, AT5G60790.1.exon1	5:24453258-24454817, 5:24454904-24455423, 5:24455558-24455782, 5:24455889-24456115	2532	88.59	5:24453760-24454817, 5:24454904-24455423, 5:24455558-24455767	62.56	ATP binding (GO:0005524) | ATPase activity (GO:0016887) | nucleotide binding (GO:0000166) | transporter activity (GO:0005215)	unknown or unavailable	plasma membrane (GO:0005886)	fgenesh1_pm.C_scaffold_8001672	8:19709459-19711563:-1	2105	1	fgenesh1_pm.C_scaffold_8001672	1785	ortholog_one2one	atha to alyr: 98.8%, alyr to atha: 98.7%	g10873	FJVB01000026.1:482930-485605:1	2676	1	g10873.t1	1785	ortholog_one2one	atha to ahal: 98.7%, ahal to atha: 98.5%	0.0051	0.2556	0.02	*	94.7	0.2	594	0.0056	0.3085	0.0182	*	1441.3	340.7	7	82	1.6057
ABCF2	AT5G09930	ABC transporter F family member 2 [Source:UniProtKB/Swiss-Prot;Acc:Q9FIB4]	protein_coding	5:3097555-3100291:-1	2737	1	AT5G09930.1	2037	AT5G09930.1.exon8, AT5G09930.1.exon7, AT5G09930.1.exon6, AT5G09930.1.exon5, AT5G09930.1.exon4, AT5G09930.1.exon3, AT5G09930.1.exon2, AT5G09930.1.exon1	5:3097555-3097843, 5:3097945-3098073, 5:3098163-3098264, 5:3098340-3098495, 5:3098570-3098749, 5:3098831-3098971, 5:3099041-3099382, 5:3099456-3100291	2175	79.47	5:3097643-3097843, 5:3097945-3098073, 5:3098163-3098264, 5:3098340-3098495, 5:3098570-3098749, 5:3098831-3098971, 5:3099041-3099382, 5:3099456-3100241	74.42	ATP binding (GO:0005524) | ATPase activity (GO:0016887) | nucleotide binding (GO:0000166) | transporter activity (GO:0005215)	unknown or unavailable	unknown or unavailable	fgenesh2_kg.6__952__AT5G09930.1	6:3920159-3922775:-1	2617	1	fgenesh2_kg.6__952__AT5G09930.1	2037	ortholog_one2one	atha to alyr: 91.6%, alyr to atha: 91.6%	g19167	FJVB01000076.1:467692-470434:-1	2743	1	g19167.t1	2037	ortholog_one2one	atha to ahal: 91.4%, ahal to atha: 91.4%	0.0408	0.171	0.2386	*	95.6	0	678	0.0235	0.1348	0.1743	*	1601.6	432.4	36	51	0.1495
ABCF3	AT1G64550	ABC transporter F family member 3 [Source:UniProtKB/Swiss-Prot;Acc:Q8H0V6]	protein_coding	1:23968750-23973614:1	4865	1	AT1G64550.1	2148	AT1G64550.1.exon1, AT1G64550.1.exon2, AT1G64550.1.exon3, AT1G64550.1.exon4, AT1G64550.1.exon5, AT1G64550.1.exon6, AT1G64550.1.exon7, AT1G64550.1.exon8, AT1G64550.1.exon9, AT1G64550.1.exon10, AT1G64550.1.exon11, AT1G64550.1.exon12, AT1G64550.1.exon13, AT1G64550.1.exon14, AT1G64550.1.exon15, AT1G64550.1.exon16, AT1G64550.1.exon17, AT1G64550.1.exon18	1:23968750-23969053, 1:23969244-23969459, 1:23969549-23969738, 1:23969853-23970061, 1:23970176-23970328, 1:23970556-23970684, 1:23970765-23970866, 1:23970952-23971098, 1:23971222-23971284, 1:23971364-23971410, 1:23971567-23971626, 1:23971745-23971827, 1:23972009-23972103, 1:23972363-23972449, 1:23972650-23972737, 1:23972884-23972969, 1:23973063-23973125, 1:23973244-23973614	2493	51.24	1:23968850-23969053, 1:23969244-23969459, 1:23969549-23969738, 1:23969853-23970061, 1:23970176-23970328, 1:23970556-23970684, 1:23970765-23970866, 1:23970952-23971098, 1:23971222-23971284, 1:23971364-23971410, 1:23971567-23971626, 1:23971745-23971827, 1:23972009-23972103, 1:23972363-23972449, 1:23972650-23972737, 1:23972884-23972969, 1:23973063-23973125, 1:23973244-23973369	44.15	ATP binding (GO:0005524) | ATPase activity (GO:0016887) | nucleotide binding (GO:0000166) | transporter activity (GO:0005215)	defense response to bacterium (GO:0042742) | response to cadmium ion (GO:0046686)	cytosol (GO:0005829)	fgenesh2_kg.2__21__AT1G64550.1	2:126002-131676:-1	5675	1	fgenesh2_kg.2__21__AT1G64550.1	2148	ortholog_one2one	atha to alyr: 99.6%, alyr to atha: 99.6%	g26995	FJVB01000188.1:163346-168025:1	4680	1	g26995.t1	2148	ortholog_one2one	atha to ahal: 99.4%, ahal to atha: 99.4%	0.0019	0.1072	0.0177	*	97.4	0	715	0.0025	0.1027	0.0243	*	1606.9	538.1	3	51	1.6014
ABCF4	AT3G54540	ABC transporter F family member 4 [Source:UniProtKB/Swiss-Prot;Acc:Q9M1H3]	protein_coding	3:20189794-20192940:1	3147	2	AT3G54540.2	2172	AT3G54540.2.exon1, AT3G54540.2.exon2	3:20189805-20189892, 3:20190387-20192792	2494	79.25	3:20190387-20192564	69.21	ATP binding (GO:0005524) | ATPase activity (GO:0016887) | nucleotide binding (GO:0000166) | transporter activity (GO:0005215)	unknown or unavailable	unknown or unavailable	scaffold_502568.1	5:17065333-17067640:1	2308	1	scaffold_502568.1	2172	ortholog_one2one	atha to alyr: 95.9%, alyr to atha: 95.9%	g11475	FJVB01000028.1:507290-510372:1	3083	1	g11475.t1	2172	ortholog_one2one	atha to ahal: 97.9%, ahal to atha: 97.9%	0.0224	0.1384	0.1618	*	96.3	0	723	0.0133	0.1224	0.1087	*	1637.3	531.7	19	57	1.5836
ABCF5	AT5G64840	GCN5 [Source:UniProtKB/TrEMBL;Acc:A0A178UAA3]	protein_coding	5:25916722-25920254:-1	3533	1	AT5G64840.1	2079	AT5G64840.1.exon7, AT5G64840.1.exon6, AT5G64840.1.exon5, AT5G64840.1.exon4, AT5G64840.1.exon3, AT5G64840.1.exon2, AT5G64840.1.exon1	5:25916722-25917156, 5:25917242-25917370, 5:25917476-25917733, 5:25917841-25918020, 5:25918113-25918253, 5:25918431-25918772, 5:25918866-25920254	2874	81.35	5:25916956-25917156, 5:25917242-25917370, 5:25917476-25917733, 5:25917841-25918020, 5:25918113-25918253, 5:25918431-25918772, 5:25918866-25919693	58.85	ATP binding (GO:0005524) | ATPase activity (GO:0016887) | nucleotide binding (GO:0000166) | transporter activity (GO:0005215)	response to nematode (GO:0009624)	unknown or unavailable	fgenesh2_kg.8__2520__AT5G64840.1	8:21691567-21694741:-1	3175	1	fgenesh2_kg.8__2520__AT5G64840.1	2085	ortholog_one2one	atha to alyr: 97.0%, alyr to atha: 97.3%	g07487	FJVB01000014.1:1427486-1430537:1	3052	1	g07487.t1	2085	ortholog_one2one	atha to ahal: 94.8%, ahal to atha: 95.1%	0.0132	0.1745	0.0756	*	95.8	0.3	691	0.0104	0.1553	0.067	*	1601.3	471.7	16	63	0.8331
ABCG1	AT2G39350	ABC transporter G family member 1 [Source:UniProtKB/Swiss-Prot;Acc:O80946]	protein_coding	2:16430085-16432751:-1	2667	1	AT2G39350.1	2223	AT2G39350.1.exon1	2:16430085-16432751	2667	100	2:16430085-16432396	86.69	ATP binding (GO:0005524) | ATPase activity (GO:0016887) | ATPase activity, coupled to transmembrane movement of substances (GO:0042626) | nucleotide binding (GO:0000166)	pollen wall assembly (GO:0010208) | response to nematode (GO:0009624)	integral component of membrane (GO:0016021) | membrane (GO:0016020) | plasma membrane (GO:0005886)	fgenesh2_kg.4__2015__AT2G39350.1	4:19100732-19103170:-1	2439	1	fgenesh2_kg.4__2015__AT2G39350.1	2223	ortholog_one2one	atha to alyr: 97.6%, alyr to atha: 97.6%	g12490	FJVB01000032.1:271097-273625:-1	2529	1	g12490.t1	2223	ortholog_one2one	atha to ahal: 97.2%, ahal to atha: 97.2%	0.0113	0.222	0.0509	*	94.2	0	740	0.0123	0.2051	0.06	*	1601.9	618.1	18	108	1.431
ABCG10	AT1G53270	ABCG10 [Source:UniProtKB/TrEMBL;Acc:A0A178WBC4]	protein_coding	1:19862821-19864650:1	1830	1	AT1G53270.1	1773	AT1G53270.1.exon1	1:19862821-19864650	1830	100	1:19862878-19864650	96.89	ATP binding (GO:0005524) | ATPase activity (GO:0016887) | ATPase activity, coupled to transmembrane movement of substances (GO:0042626) | nucleotide binding (GO:0000166)	unknown or unavailable	integral component of membrane (GO:0016021) | membrane (GO:0016020) | plasma membrane (GO:0005886)	fgenesh2_kg.1__4407__AT1G53270.1	1:28410196-28411968:1	1773	1	fgenesh2_kg.1__4407__AT1G53270.1	1773	ortholog_one2one	atha to alyr: 96.9%, alyr to atha: 96.9%	g15046	FJVB01000045.1:178681-181258:-1	2578	1	g15046.t1	1773	ortholog_one2one	atha to ahal: 97.3%, ahal to atha: 97.3%	0.0149	0.1229	0.1212	*	95.8	0	590	0.0163	0.1085	0.1502	*	1211.7	558.3	18	52	0.737
ABCG11	AT1G17840	ABC transporter G family member 11 [Source:UniProtKB/Swiss-Prot;Acc:Q8RXN0]	protein_coding	1:6142402-6146521:1	4120	1	AT1G17840.1	2112	AT1G17840.1.exon1, AT1G17840.1.exon2, AT1G17840.1.exon3, AT1G17840.1.exon4, AT1G17840.1.exon5, AT1G17840.1.exon6, AT1G17840.1.exon7, AT1G17840.1.exon8, AT1G17840.1.exon9, AT1G17840.1.exon10	1:6142402-6143253, 1:6143479-6143768, 1:6143858-6144029, 1:6144111-6144233, 1:6144317-6144445, 1:6144533-6144727, 1:6144808-6144894, 1:6144976-6145248, 1:6145337-6145444, 1:6145544-6146521	3207	77.84	1:6142870-6143253, 1:6143479-6143768, 1:6143858-6144029, 1:6144111-6144233, 1:6144317-6144445, 1:6144533-6144727, 1:6144808-6144894, 1:6144976-6145248, 1:6145337-6145444, 1:6145544-6145894	51.26	ATP binding (GO:0005524) | ATPase activity (GO:0016887) | ATPase activity, coupled to transmembrane movement of substances (GO:0042626) | fatty acid transporter activity (GO:0015245) | nucleotide binding (GO:0000166) | protein binding (GO:0005515) | protein homodimerization activity (GO:0042803)	cotyledon vascular tissue pattern formation (GO:0010588) | cutin transport (GO:0080051) | fatty acid transport (GO:0015908) | response to abscisic acid (GO:0009737) | response to salt stress (GO:0009651) | response to wounding (GO:0009611) | stem vascular tissue pattern formation (GO:0010222)	external side of plasma membrane (GO:0009897) | integral component of membrane (GO:0016021) | membrane (GO:0016020) | plasma membrane (GO:0005886)	fgenesh2_kg.1__1951__AT1G17840.1	1:7504112-7508021:1	3910	1	fgenesh2_kg.1__1951__AT1G17840.1	2112	ortholog_one2one	atha to alyr: 99.4%, alyr to atha: 99.4%	g25908	FJVB01000164.1:175191-178683:-1	3493	1	g25908.t1	2112	ortholog_one2one	atha to ahal: 99.7%, ahal to atha: 99.7%	0.0026	0.1187	0.0219	*	97	0	703	0.0025	0.1285	0.0195	*	1604	505	4	58	3.0434
ABCG12	AT1G51500	WBC12 [Source:UniProtKB/TrEMBL;Acc:A0A178W3S0]	protein_coding	1:19097712-19101265:-1	3554	1	AT1G51500.1	2064	AT1G51500.1.exon8, AT1G51500.1.exon7, AT1G51500.1.exon6, AT1G51500.1.exon5, AT1G51500.1.exon4, AT1G51500.1.exon3, AT1G51500.1.exon2, AT1G51500.1.exon1	1:19097712-19098332, 1:19098587-19098694, 1:19098805-19099365, 1:19099456-19099587, 1:19099673-19099795, 1:19099881-19100345, 1:19100429-19100508, 1:19100744-19101265	2612	73.49	1:19097967-19098332, 1:19098587-19098694, 1:19098805-19099365, 1:19099456-19099587, 1:19099673-19099795, 1:19099881-19100345, 1:19100429-19100508, 1:19100744-19100972	58.08	ATP binding (GO:0005524) | ATPase activity (GO:0016887) | ATPase activity, coupled to transmembrane movement of substances (GO:0042626) | nucleotide binding (GO:0000166)	lipid transport (GO:0006869) | response to abscisic acid (GO:0009737) | response to salt stress (GO:0009651) | wax biosynthetic process (GO:0010025)	integral component of membrane (GO:0016021) | membrane (GO:0016020) | plasma membrane (GO:0005886)	scaffold_104916.1	1:27159005-27162225:-1	3221	1	scaffold_104916.1	2064	ortholog_one2one	atha to alyr: 99.3%, alyr to atha: 99.3%	g21928	FJVB01000106.1:345263-348841:-1	3579	1	g21928.t1	2064	ortholog_one2one	atha to ahal: 99.4%, ahal to atha: 99.4%	0.0039	0.1403	0.0278	*	96.7	0	687	0.0038	0.1534	0.0248	*	1603.1	457.9	5	63	2.4365
ABCG13	AT1G51460	ABC transporter G family member 13 [Source:UniProtKB/Swiss-Prot;Acc:Q9C8J8]	protein_coding	1:19076838-19081451:-1	4614	1	AT1G51460.1	2037	AT1G51460.1.exon9, AT1G51460.1.exon8, AT1G51460.1.exon7, AT1G51460.1.exon6, AT1G51460.1.exon5, AT1G51460.1.exon4, AT1G51460.1.exon3, AT1G51460.1.exon2, AT1G51460.1.exon1	1:19076838-19077488, 1:19077570-19077677, 1:19077773-19078045, 1:19078128-19078412, 1:19078500-19078661, 1:19078744-19078866, 1:19078941-19079402, 1:19079487-19079566, 1:19081149-19081451	2447	53.03	1:19077132-19077488, 1:19077570-19077677, 1:19077773-19078045, 1:19078128-19078412, 1:19078500-19078661, 1:19078744-19078866, 1:19078941-19079402, 1:19079487-19079566, 1:19081149-19081335	44.15	ATP binding (GO:0005524) | ATPase activity (GO:0016887) | ATPase activity, coupled to transmembrane movement of substances (GO:0042626) | nucleotide binding (GO:0000166)	cutin transport (GO:0080051) | petal epidermis patterning (GO:0080172) | response to salt stress (GO:0009651)	integral component of membrane (GO:0016021) | membrane (GO:0016020) | plasma membrane (GO:0005886) | plasmodesma (GO:0009506)	fgenesh2_kg.1__4212__AT1G51460.1	1:27128484-27132777:-1	4294	1	fgenesh2_kg.1__4212__AT1G51460.1	2037	ortholog_one2one	atha to alyr: 97.6%, alyr to atha: 97.6%	g31220	FJVB01000491.1:19996-21796:1	1801	1	g31220.t1	957	ortholog_one2many	atha to ahal: 73.9%, ahal to atha: 34.7%	0.0114	0.1278	0.0892	*	96.2	0	678	0.0112	0.1309	0.0856	*	1529.3	504.7	16	59	1.3271
ABCG14	AT1G31770	ABC transporter G family member 14 [Source:UniProtKB/Swiss-Prot;Acc:Q9C6W5]	protein_coding	1:11374760-11377885:-1	3126	1	AT1G31770.1	1947	AT1G31770.1.exon5, AT1G31770.1.exon4, AT1G31770.1.exon3, AT1G31770.1.exon2, AT1G31770.1.exon1	1:11374760-11375902, 1:11375996-11376183, 1:11376279-11376434, 1:11376519-11377308, 1:11377483-11377885	2680	85.73	1:11375252-11375902, 1:11375996-11376183, 1:11376279-11376434, 1:11376519-11377308, 1:11377483-11377644	62.28	ATP binding (GO:0005524) | ATPase activity (GO:0016887) | ATPase activity, coupled to transmembrane movement of substances (GO:0042626) | nucleotide binding (GO:0000166) | protein binding (GO:0005515)	cotyledon vascular tissue pattern formation (GO:0010588) | stem vascular tissue pattern formation (GO:0010222)	integral component of membrane (GO:0016021) | membrane (GO:0016020) | plasma membrane (GO:0005886)	fgenesh2_kg.1__3317__AT1G31770.1	1:14379383-14382263:-1	2881	1	fgenesh2_kg.1__3317__AT1G31770.1	1923	ortholog_one2one	atha to alyr: 98.9%, alyr to atha: 97.7%	g16089	FJVB01000051.1:822226-824976:1	2751	1	g16089.t1	1923	ortholog_one2one	atha to ahal: 98.6%, ahal to atha: 97.4%	0.0055	0.1418	0.0388	*	95.4	1.2	640	0.0062	0.1304	0.0475	*	1446.8	470.2	7	57	1.5185
ABCG15	AT3G21090	ABC transporter G family member 15 [Source:UniProtKB/Swiss-Prot;Acc:Q8RWI9]	protein_coding	3:7391286-7395096:-1	3811	1	AT3G21090.1	2076	AT3G21090.1.exon9, AT3G21090.1.exon8, AT3G21090.1.exon7, AT3G21090.1.exon6, AT3G21090.1.exon5, AT3G21090.1.exon4, AT3G21090.1.exon3, AT3G21090.1.exon2, AT3G21090.1.exon1	3:7391286-7391877, 3:7391953-7392060, 3:7392149-7392421, 3:7392502-7392786, 3:7392857-7392988, 3:7393102-7393224, 3:7393342-7393803, 3:7394170-7394249, 3:7394702-7395096	2450	64.29	3:7391497-7391877, 3:7391953-7392060, 3:7392149-7392421, 3:7392502-7392786, 3:7392857-7392988, 3:7393102-7393224, 3:7393342-7393803, 3:7394170-7394249, 3:7394702-7394933	54.47	ATP binding (GO:0005524) | ATPase activity (GO:0016887) | ATPase activity, coupled to transmembrane movement of substances (GO:0042626) | nucleotide binding (GO:0000166)	response to karrikin (GO:0080167)	integral component of membrane (GO:0016021) | membrane (GO:0016020) | plasma membrane (GO:0005886)	fgenesh2_kg.3__2329__AT3G21090.1	3:9309167-9312804:-1	3638	1	fgenesh2_kg.3__2329__AT3G21090.1	2076	ortholog_one2one	atha to alyr: 99.4%, alyr to atha: 99.4%	g11202	FJVB01000027.1:563860-567719:-1	3860	1	g11202.t1	2076	ortholog_one2one	atha to ahal: 99.1%, ahal to atha: 99.1%	0.0027	0.1111	0.0243	*	97	0	691	0.0026	0.1163	0.0224	*	1515.3	557.7	4	57	2.2068
ABCG16	AT3G55090	ABC transporter G family member 16 [Source:UniProtKB/Swiss-Prot;Acc:Q9M2V7]	protein_coding	3:20416183-20418910:-1	2728	1	AT3G55090.1	2211	AT3G55090.1.exon1	3:20416183-20418910	2728	100	3:20416183-20418552	86.88	ATP binding (GO:0005524) | ATPase activity (GO:0016887) | ATPase activity, coupled to transmembrane movement of substances (GO:0042626) | nucleotide binding (GO:0000166)	pollen wall assembly (GO:0010208)	integral component of membrane (GO:0016021) | membrane (GO:0016020) | plasma membrane (GO:0005886)	scaffold_502629.1	5:17315169-17317420:-1	2252	1	scaffold_502629.1	2211	ortholog_one2one	atha to alyr: 98.0%, alyr to atha: 98.0%	g11536	FJVB01000028.1:802097-804561:-1	2465	1	g11536.t1	2211	ortholog_one2one	atha to ahal: 98.4%, ahal to atha: 98.4%	0.0095	0.1934	0.0491	*	94.8	0	736	0.0104	0.1838	0.0566	*	1600.6	607.4	15	95	1.0304
ABCG17	AT3G55100	ABC transporter G family member 17 [Source:UniProtKB/Swiss-Prot;Acc:Q9M2V6]	protein_coding	3:20420279-20423114:-1	2836	2	AT3G55100.1	1989	AT3G55100.1.exon2, AT3G55100.1.exon1	3:20420279-20422418, 3:20422903-20423114	2352	82.93	3:20420279-20422340	72.71	ATP binding (GO:0005524) | ATPase activity (GO:0016887) | ATPase activity, coupled to transmembrane movement of substances (GO:0042626) | nucleotide binding (GO:0000166)	unknown or unavailable	integral component of membrane (GO:0016021) | membrane (GO:0016020) | plasma membrane (GO:0005886)	fgenesh2_kg.5__1923__AT3G55100.1	5:17319033-17321029:-1	1997	1	fgenesh2_kg.5__1923__AT3G55100.1	1989	ortholog_one2one	atha to alyr: 94.9%, alyr to atha: 94.9%	g11537	FJVB01000028.1:811241-813981:-1	2741	2	g11537.t1	1989	ortholog_one2one	atha to ahal: 95.0%, ahal to atha: 95.0%	0.0244	0.1943	0.1256	*	94.1	0.1	616	0.0717	0.0167	4.2934		1364.4	483.6	89	6	-0.7764
ABCG18	AT3G55110	ABC transporter G family member 18 [Source:UniProtKB/Swiss-Prot;Acc:Q9M2V5]	protein_coding	3:20424550-20427384:-1	2835	1	AT3G55110.1	2127	AT3G55110.1.exon2, AT3G55110.1.exon1	3:20424550-20426993, 3:20427289-20427384	2540	89.59	3:20424550-20426892	82.65	ATP binding (GO:0005524) | ATPase activity (GO:0016887) | ATPase activity, coupled to transmembrane movement of substances (GO:0042626) | nucleotide binding (GO:0000166)	unknown or unavailable	integral component of membrane (GO:0016021) | membrane (GO:0016020) | plasma membrane (GO:0005886)	fgenesh2_kg.5__1924__AT3G55110.1	5:17322750-17325623:-1	2874	1	fgenesh2_kg.5__1924__AT3G55110.1	2127	ortholog_one2one	atha to alyr: 96.2%, alyr to atha: 96.2%	g11538	FJVB01000028.1:815283-817991:-1	2709	1	g11538.t1	2127	ortholog_one2one	atha to ahal: 96.0%, ahal to atha: 96.0%	0.0186	0.1473	0.1263	*	95.1	0	708	0.0196	0.1316	0.1489	*	1497.9	626.1	27	71	0.8921
ABCG19	AT3G55130	ABC transporter G family member 19 [Source:UniProtKB/Swiss-Prot;Acc:Q9M3D6]	protein_coding	3:20433839-20436453:-1	2615	1	AT3G55130.1	2178	AT3G55130.1.exon1	3:20433839-20436453	2615	100	3:20433839-20436288	93.69	ATP binding (GO:0005524) | ATPase activity (GO:0016887) | ATPase activity, coupled to transmembrane movement of substances (GO:0042626) | nucleotide binding (GO:0000166)	antibiotic transport (GO:0042891) | vacuolar transport (GO:0007034)	integral component of membrane (GO:0016021) | membrane (GO:0016020) | plasma membrane (GO:0005886) | vacuolar lumen (GO:0005775) | vacuolar membrane (GO:0005774) | vacuole (GO:0005773)	scaffold_502633.1	5:17332499-17334729:-1	2231	1	scaffold_502633.1	2187	ortholog_one2one	atha to alyr: 95.5%, alyr to atha: 95.9%	g11540	FJVB01000028.1:833691-836121:-1	2431	1	g11540.t1	2187	ortholog_one2one	atha to ahal: 94.9%, ahal to atha: 95.3%	0.0216	0.228	0.0947	*	93.1	0.4	725	0.0208	0.2129	0.0977	*	1586.9	585.1	30	104	0.6045
ABCG2	AT2G37360	ABCG2 [Source:UniProtKB/TrEMBL;Acc:A0A178VW33]	protein_coding	2:15673410-15675920:-1	2511	1	AT2G37360.1	2268	AT2G37360.1.exon1	2:15673410-15675920	2511	100	2:15673410-15675822	96.1	ATP binding (GO:0005524) | ATPase activity (GO:0016887) | ATPase activity, coupled to transmembrane movement of substances (GO:0042626) | nucleotide binding (GO:0000166)	suberin biosynthetic process (GO:0010345) | transport (GO:0006810)	integral component of membrane (GO:0016021) | membrane (GO:0016020) | plasma membrane (GO:0005886)	fgenesh2_kg.4__1789__AT2G37360.1	4:17844978-17847397:-1	2420	1	fgenesh2_kg.4__1789__AT2G37360.1	2235	ortholog_one2one	atha to alyr: 92.5%, alyr to atha: 91.1%	g03659	FJVB01000005.1:2883558-2885911:-1	2354	1	g03659.t1	2265	ortholog_one2one	atha to ahal: 92.8%, ahal to atha: 92.7%	0.0391	0.1855	0.2108	*	92	2.1	716	0.0613	0.0528	1.161	*	1632.2	512.8	88	21	-0.0502
ABCG20	AT3G53510	ABC transporter G family member 20 [Source:UniProtKB/Swiss-Prot;Acc:Q9LFG8]	protein_coding	3:19837148-19839983:-1	2836	1	AT3G53510.1	2220	AT3G53510.1.exon1	3:19837148-19839983	2836	100	3:19837148-19839521	83.71	ATP binding (GO:0005524) | ATPase activity (GO:0016887) | ATPase activity, coupled to transmembrane movement of substances (GO:0042626) | nucleotide binding (GO:0000166)	suberin biosynthetic process (GO:0010345)	integral component of membrane (GO:0016021) | membrane (GO:0016020) | plasma membrane (GO:0005886)	fgenesh2_kg.5__1721__AT3G53510.1	5:16613557-16616185:-1	2629	1	fgenesh2_kg.5__1721__AT3G53510.1	2214	ortholog_one2one	atha to alyr: 97.3%, alyr to atha: 97.0%	g20367	FJVB01000088.1:71696-74111:1	2416	1	g20367.t1	2217	ortholog_one2one	atha to ahal: 97.0%, ahal to atha: 96.9%	0.0125	0.1543	0.081	*	95.3	0.3	736	0.013	0.1501	0.0866	*	1628	580	20	77	0.8538
ABCG21	AT3G25620	ABC transporter G family member 21 [Source:UniProtKB/Swiss-Prot;Acc:Q7XA72]	protein_coding	3:9316074-9319660:-1	3587	2	AT3G25620.2	2019	AT3G25620.2.exon5, AT3G25620.2.exon4, AT3G25620.2.exon3, AT3G25620.2.exon2, AT3G25620.2.exon1	3:9316074-9317318, 3:9317540-9317709, 3:9317812-9318009, 3:9318406-9319207, 3:9319299-9319660	2777	77.42	3:9316677-9317318, 3:9317540-9317709, 3:9317812-9318009, 3:9318406-9319207, 3:9319299-9319505	56.29	ATP binding (GO:0005524) | ATPase activity (GO:0016887) | ATPase activity, coupled to transmembrane movement of substances (GO:0042626) | nucleotide binding (GO:0000166)	unknown or unavailable	integral component of membrane (GO:0016021) | membrane (GO:0016020) | plasma membrane (GO:0005886)	scaffold_500431.1	5:2313409-2316695:-1	3287	1	scaffold_500431.1	2016	ortholog_one2one	atha to alyr: 96.1%, alyr to atha: 96.0%	g19600	FJVB01000079.1:504489-507748:1	3260	1	g19600.t1	2010	ortholog_one2one	atha to ahal: 96.1%, ahal to atha: 95.7%	0.0177	0.1367	0.1295	*	95	0.4	669	0.0177	0.1207	0.1466	*	1401	603	25	63	0.4834
ABCG22	AT5G06530	ABC transporter G family member 22 [Source:UniProtKB/Swiss-Prot;Acc:Q93YS4]	protein_coding	5:1989650-1994961:-1	5312	4	AT5G06530.1	2256	AT5G06530.1.exon11, AT5G06530.1.exon10, AT5G06530.1.exon9, AT5G06530.1.exon8, AT5G06530.1.exon7, AT5G06530.1.exon6, AT5G06530.1.exon5, AT5G06530.1.exon4, AT5G06530.1.exon2, AT5G06530.1.exon1	5:1989650-1990275, 5:1990370-1990477, 5:1990561-1990845, 5:1990936-1991223, 5:1991315-1991623, 5:1991702-1991885, 5:1991964-1992119, 5:1992207-1992442, 5:1994203-1994622, 5:1994815-1994961	2759	51.94	5:1990060-1990275, 5:1990370-1990477, 5:1990561-1990845, 5:1990936-1991223, 5:1991315-1991623, 5:1991702-1991885, 5:1991964-1992119, 5:1992207-1992442, 5:1994203-1994605	41.13	ATP binding (GO:0005524) | ATPase activity (GO:0016887) | ATPase activity, coupled to transmembrane movement of substances (GO:0042626) | nucleotide binding (GO:0000166)	response to water deprivation (GO:0009414) | transpiration (GO:0010148)	integral component of membrane (GO:0016021) | membrane (GO:0016020) | plasma membrane (GO:0005886)	fgenesh2_kg.6__597__AT5G06530.1	6:2455815-2461032:-1	5218	1	fgenesh2_kg.6__597__AT5G06530.1	2253	ortholog_one2one	atha to alyr: 97.6%, alyr to atha: 97.5%	g15587	FJVB01000048.1:373294-378869:-1	5576	1	g15587.t1	2259	ortholog_one2one	atha to ahal: 98.3%, ahal to atha: 98.4%	0.0122	0.1377	0.0886	*	95.3	0.4	748	0.0134	0.1211	0.1107	*	1543.8	700.2	18	76	0.7036
ABCG24	AT1G53390	ABC transporter G family member 24 [Source:UniProtKB/Swiss-Prot;Acc:Q9MAG3]	protein_coding	1:19917994-19923920:1	5927	1	AT1G53390.1	3330	AT1G53390.1.exon1, AT1G53390.1.exon2, AT1G53390.1.exon3, AT1G53390.1.exon4, AT1G53390.1.exon5, AT1G53390.1.exon6, AT1G53390.1.exon7, AT1G53390.1.exon8, AT1G53390.1.exon9, AT1G53390.1.exon10, AT1G53390.1.exon11, AT1G53390.1.exon12, AT1G53390.1.exon13, AT1G53390.1.exon14	1:19917994-19918225, 1:19918747-19918998, 1:19919322-19919398, 1:19919637-19919909, 1:19920002-19920065, 1:19920150-19920296, 1:19920453-19920487, 1:19920588-19920661, 1:19920745-19921916, 1:19922008-19922484, 1:19922572-19922720, 1:19922834-19923123, 1:19923211-19923344, 1:19923423-19923920	3874	65.36	1:19918197-19918225, 1:19918747-19918998, 1:19919322-19919398, 1:19919637-19919909, 1:19920002-19920065, 1:19920150-19920296, 1:19920453-19920487, 1:19920588-19920661, 1:19920745-19921916, 1:19922008-19922484, 1:19922572-19922720, 1:19922834-19923123, 1:19923211-19923344, 1:19923423-19923579	56.18	ATP binding (GO:0005524) | ATPase activity (GO:0016887) | ATPase activity, coupled to transmembrane movement of substances (GO:0042626) | nucleotide binding (GO:0000166)	unknown or unavailable	integral component of membrane (GO:0016021) | membrane (GO:0016020) | plasma membrane (GO:0005886)	scaffold_105170.1	1:28499116-28504180:1	5065	1	scaffold_105170.1	3360	ortholog_one2one	atha to alyr: 92.3%, alyr to atha: 93.1%	g15029	FJVB01000045.1:67091-72801:-1	5711	1	g15029.t1	3288	ortholog_one2one	atha to ahal: 93.3%, ahal to atha: 92.2%	0.036	0.1177	0.3059	*	93.7	1.8	1004	0.0404	0.0292	1.3836	*	2265.3	737.7	85	21	-0.8757
ABCG25	AT1G71960	ABC transporter G family member 25 [Source:UniProtKB/Swiss-Prot;Acc:Q84TH5]	protein_coding	1:27082394-27088248:-1	5855	1	AT1G71960.1	1989	AT1G71960.1.exon4, AT1G71960.1.exon3, AT1G71960.1.exon2, AT1G71960.1.exon1	1:27082394-27083273, 1:27083343-27083680, 1:27087069-27087909, 1:27088041-27088248	2267	38.72	1:27082587-27083273, 1:27083343-27083680, 1:27087069-27087909, 1:27088041-27088163	33.97	ATP binding (GO:0005524) | ATPase activity (GO:0016887) | ATPase activity, coupled to transmembrane movement of substances (GO:0042626) | nucleotide binding (GO:0000166)	abscisic acid transport (GO:0080168) | response to abscisic acid (GO:0009737)	integral component of membrane (GO:0016021) | membrane (GO:0016020) | plasma membrane (GO:0005886)	fgenesh2_kg.2__1456__AT1G71960.1	2:15155903-15161787:-1	5885	1	fgenesh2_kg.2__1456__AT1G71960.1	1986	ortholog_one2one	atha to alyr: 95.2%, alyr to atha: 95.0%	g03949	FJVB01000006.1:1367066-1372923:-1	5858	1	g03949.t1	1986	ortholog_one2one	atha to ahal: 94.9%, ahal to atha: 94.7%	0.0245	0.1268	0.1932	*	95	0.2	661	0.0252	0.1207	0.2088	*	1433.3	546.7	32	59	0.8859
ABCG26	AT3G13220	ABC transporter G family member 26 [Source:UniProtKB/Swiss-Prot;Acc:Q9LK50]	protein_coding	3:4247675-4250703:-1	3029	1	AT3G13220.1	2058	AT3G13220.1.exon9, AT3G13220.1.exon8, AT3G13220.1.exon7, AT3G13220.1.exon6, AT3G13220.1.exon5, AT3G13220.1.exon4, AT3G13220.1.exon3, AT3G13220.1.exon2, AT3G13220.1.exon1	3:4247675-4248237, 3:4248325-4248432, 3:4248508-4248792, 3:4248876-4249160, 3:4249232-4249513, 3:4249600-4249783, 3:4249916-4250071, 3:4250137-4250426, 3:4250506-4250703	2351	77.62	3:4247968-4248237, 3:4248325-4248432, 3:4248508-4248792, 3:4248876-4249160, 3:4249232-4249513, 3:4249600-4249783, 3:4249916-4250071, 3:4250137-4250426, 3:4250506-4250703	67.94	ATP binding (GO:0005524) | ATPase activity (GO:0016887) | ATPase activity, coupled to transmembrane movement of substances (GO:0042626) | nucleotide binding (GO:0000166)	pollen development (GO:0009555) | pollen exine formation (GO:0010584) | pollen maturation (GO:0010152)	integral component of membrane (GO:0016021) | membrane (GO:0016020) | plasma membrane (GO:0005886)	fgenesh1_pm.C_scaffold_3001111	3:5318629-5321400:-1	2772	1	fgenesh1_pm.C_scaffold_3001111	2058	ortholog_one2one	atha to alyr: 98.8%, alyr to atha: 98.8%	g05694	FJVB01000010.1:280748-283641:1	2894	3	g05694.t1	2058	ortholog_one2one	atha to ahal: 99.0%, ahal to atha: 99.0%	0.0052	0.1472	0.0353	*	96.4	0	685	0.0052	0.1447	0.0359	*	1548.3	506.7	8	64	0.8801
ABCG28	AT5G60740	ABC transporter G family member 28 [Source:UniProtKB/Swiss-Prot;Acc:Q9FF46]	protein_coding	5:24425455-24430413:-1	4959	1	AT5G60740.1	3330	AT5G60740.1.exon14, AT5G60740.1.exon13, AT5G60740.1.exon12, AT5G60740.1.exon11, AT5G60740.1.exon10, AT5G60740.1.exon9, AT5G60740.1.exon8, AT5G60740.1.exon7, AT5G60740.1.exon6, AT5G60740.1.exon5, AT5G60740.1.exon4, AT5G60740.1.exon3, AT5G60740.1.exon2, AT5G60740.1.exon1	5:24425455-24425980, 5:24426085-24426218, 5:24426325-24426614, 5:24426696-24426844, 5:24426925-24427425, 5:24427507-24427803, 5:24427875-24428776, 5:24428862-24428935, 5:24429039-24429073, 5:24429159-24429305, 5:24429385-24429448, 5:24429538-24429813, 5:24429895-24429971, 5:24430043-24430413	3843	77.5	5:24425824-24425980, 5:24426085-24426218, 5:24426325-24426614, 5:24426696-24426844, 5:24426925-24427425, 5:24427507-24427803, 5:24427875-24428776, 5:24428862-24428935, 5:24429039-24429073, 5:24429159-24429305, 5:24429385-24429448, 5:24429538-24429813, 5:24429895-24429971, 5:24430043-24430269	67.15	ATP binding (GO:0005524) | ATPase activity (GO:0016887) | ATPase activity, coupled to transmembrane movement of substances (GO:0042626) | nucleotide binding (GO:0000166)	unknown or unavailable	integral component of membrane (GO:0016021) | membrane (GO:0016020) | plasma membrane (GO:0005886)	fgenesh1_pm.C_scaffold_8001667	8:19674419-19678912:-1	4494	1	fgenesh1_pm.C_scaffold_8001667	3330	ortholog_one2one	atha to alyr: 98.7%, alyr to atha: 98.7%	g10878	FJVB01000026.1:511237-516583:1	5347	2	g10878.t1	3318	ortholog_one2one	atha to ahal: 98.7%, ahal to atha: 98.4%	0.0058	0.1034	0.0561	*	97.2	0	1109	0.0061	0.101	0.0604	*	2478.6	848.4	14	78	1.2417
ABCG29	AT3G16340	ABC transporter G family member 29 [Source:UniProtKB/Swiss-Prot;Acc:Q94A18]	protein_coding	3:5539385-5546487:1	7103	2	AT3G16340.1	4251	AT3G16340.1.exon1, AT3G16340.2.exon2, AT3G16340.2.exon3, AT3G16340.2.exon4, AT3G16340.2.exon5, AT3G16340.2.exon6, AT3G16340.1.exon7, AT3G16340.2.exon8, AT3G16340.2.exon9, AT3G16340.2.exon10, AT3G16340.2.exon11, AT3G16340.2.exon12, AT3G16340.2.exon13, AT3G16340.2.exon14, AT3G16340.2.exon15, AT3G16340.2.exon16, AT3G16340.2.exon17, AT3G16340.2.exon18, AT3G16340.1.exon19	3:5539385-5540207, 3:5540340-5540549, 3:5540630-5540714, 3:5540793-5540952, 3:5541030-5541160, 3:5541443-5541533, 3:5541632-5541933, 3:5542277-5542875, 3:5542982-5543142, 3:5543227-5543336, 3:5543430-5543583, 3:5543749-5543915, 3:5543983-5544315, 3:5544384-5544758, 3:5544843-5544976, 3:5545051-5545278, 3:5545375-5545546, 3:5545643-5545897, 3:5545991-5546487	4987	70.21	3:5539897-5540207, 3:5540340-5540549, 3:5540630-5540714, 3:5540793-5540952, 3:5541030-5541160, 3:5541443-5541533, 3:5541632-5541933, 3:5542277-5542875, 3:5542982-5543142, 3:5543227-5543336, 3:5543430-5543583, 3:5543749-5543915, 3:5543983-5544315, 3:5544384-5544758, 3:5544843-5544976, 3:5545051-5545278, 3:5545375-5545546, 3:5545643-5545897, 3:5545991-5546263	59.85	ATP binding (GO:0005524) | ATPase activity (GO:0016887) | ATPase activity, coupled to transmembrane movement of substances (GO:0042626) | nucleotide binding (GO:0000166)	drug transmembrane transport (GO:0006855) | organic hydroxy compound transport (GO:0015850) | p-coumaryl alcohol transport (GO:1901140) | regulation of lignin biosynthetic process (GO:1901141)	integral component of membrane (GO:0016021) | membrane (GO:0016020) | plasma membrane (GO:0005886)	fgenesh1_pm.C_scaffold_3001425	3:6883967-6890889:1	6923	1	fgenesh1_pm.C_scaffold_3001425	4263	ortholog_one2one	atha to alyr: 96.8%, alyr to atha: 97.1%	g06580	FJVB01000012.1:294137-301225:-1	7089	1	g06580.t1	4263	ortholog_one2one	atha to ahal: 96.7%, ahal to atha: 97.0%	0.0145	0.1242	0.1167	*	95.8	0.3	1415	0.0147	0.1155	0.1273	*	3083.3	1161.7	41	118	0.27
ABCG3	AT2G28070	ABC transporter G family member 3 [Source:UniProtKB/Swiss-Prot;Acc:Q9ZUU9]	protein_coding	2:11955873-11959994:1	4122	2	AT2G28070.2	2193	AT2G28070.2.exon1, AT2G28070.1.exon3, AT2G28070.1.exon4, AT2G28070.1.exon5, AT2G28070.1.exon6, AT2G28070.1.exon7, AT2G28070.1.exon8, AT2G28070.1.exon9, AT2G28070.1.exon10, AT2G28070.1.exon11, AT2G28070.2.exon11	2:11956432-11956927, 2:11956996-11957075, 2:11957160-11957446, 2:11957540-11957711, 2:11957807-11957920, 2:11958018-11958146, 2:11958249-11958440, 2:11958524-11958610, 2:11958693-11958965, 2:11959333-11959440, 2:11959528-11959782	2193	53.2	2:11956432-11956927, 2:11956996-11957075, 2:11957160-11957446, 2:11957540-11957711, 2:11957807-11957920, 2:11958018-11958146, 2:11958249-11958440, 2:11958524-11958610, 2:11958693-11958965, 2:11959333-11959440, 2:11959528-11959782	53.2	ATP binding (GO:0005524) | ATPase activity (GO:0016887) | ATPase activity, coupled to transmembrane movement of substances (GO:0042626) | nucleotide binding (GO:0000166)	unknown or unavailable	integral component of membrane (GO:0016021) | membrane (GO:0016020) | plasma membrane (GO:0005886)	fgenesh2_kg.4__764__AT2G28070.1	4:12083373-12086697:-1	3325	1	fgenesh2_kg.4__764__AT2G28070.1	2193	ortholog_one2one	atha to alyr: 98.5%, alyr to atha: 98.5%	g07151	FJVB01000013.1:1724704-1728565:-1	3862	1	g07151.t1	2193	ortholog_one2one	atha to ahal: 98.4%, ahal to atha: 98.4%	0.0068	0.1545	0.044	*	96.1	0	730	0.0068	0.15	0.0453	*	1627.2	562.8	11	74	1.4776
ABCG30	AT4G15230	ABC transporter G family member 30 [Source:UniProtKB/Swiss-Prot;Acc:Q8GZ52]	protein_coding	4:8679754-8687519:1	7766	4	AT4G15230.3	4203	AT4G15230.2.exon1, AT4G15230.1.exon2, AT4G15230.1.exon3, AT4G15230.1.exon4, AT4G15230.1.exon5, AT4G15230.1.exon6, AT4G15230.1.exon7, AT4G15230.1.exon8, AT4G15230.1.exon9, AT4G15230.1.exon10, AT4G15230.1.exon11, AT4G15230.1.exon12, AT4G15230.1.exon13, AT4G15230.1.exon14, AT4G15230.1.exon15, AT4G15230.1.exon16, AT4G15230.1.exon17, AT4G15230.1.exon18, AT4G15230.1.exon19, AT4G15230.1.exon20, AT4G1523…	4:8679754-8680599, 4:8680709-8680832, 4:8680931-8681004, 4:8681146-8681230, 4:8681318-8681477, 4:8681569-8681645, 4:8681731-8681784, 4:8681864-8681954, 4:8682028-8682329, 4:8682393-8682674, 4:8682746-8683059, 4:8683148-8683308, 4:8683431-8683534, 4:8683610-8683763, 4:8683848-8683949, 4:8684053-8684126, 4:8684219-8684527, 4:8684611-8684901, 4:8684982-8685065, 4:8685154-8685287, 4:8685379-8685606, …	4670	60.13	4:8680295-8680599, 4:8680709-8680832, 4:8680931-8681004, 4:8681146-8681230, 4:8681318-8681477, 4:8681569-8681645, 4:8681731-8681784, 4:8681864-8681954, 4:8682028-8682329, 4:8682393-8682674, 4:8682746-8683059, 4:8683148-8683308, 4:8683431-8683534, 4:8683610-8683763, 4:8683848-8683949, 4:8684053-8684126, 4:8684219-8684527, 4:8684611-8684901, 4:8684982-8685065, 4:8685154-8685287, 4:8685379-8685606, …	50.84	ATP binding (GO:0005524) | ATPase activity (GO:0016887) | ATPase activity, coupled to transmembrane movement of substances (GO:0042626) | nucleotide binding (GO:0000166)	drug transmembrane transport (GO:0006855) | transport (GO:0006810)	integral component of membrane (GO:0016021) | membrane (GO:0016020) | plasma membrane (GO:0005886)	Al_scaffold_0007_2765	7:13193062-13201341:-1	8280	1	Al_scaffold_0007_2765	3450	ortholog_one2one	atha to alyr: 82.3%, alyr to atha: 67.6%	g20177	FJVB01000085.1:541802-548497:1	6696	1	g20177.t1	4188	ortholog_one2one	atha to ahal: 92.3%, ahal to atha: 92.0%	0.0497	0.1579	0.3148		NA	NA	NA	NA	NA	NA		NA	NA	NA	NA	NA
ABCG31	AT2G29940	ABC transporter G family member 31 [Source:UniProtKB/Swiss-Prot;Acc:Q7PC88]	protein_coding	2:12759973-12766794:1	6822	1	AT2G29940.1	4281	AT2G29940.1.exon1, AT2G29940.1.exon2, AT2G29940.1.exon3, AT2G29940.1.exon4, AT2G29940.1.exon5, AT2G29940.1.exon6, AT2G29940.1.exon7, AT2G29940.1.exon8, AT2G29940.1.exon9, AT2G29940.1.exon10, AT2G29940.1.exon11, AT2G29940.1.exon12, AT2G29940.1.exon13, AT2G29940.1.exon14, AT2G29940.1.exon15, AT2G29940.1.exon16, AT2G29940.1.exon17, AT2G29940.1.exon18, AT2G29940.1.exon19, AT2G29940.1.exon20	2:12759973-12760488, 2:12760598-12760718, 2:12760800-12760888, 2:12760970-12761054, 2:12761186-12761348, 2:12761445-12761521, 2:12761601-12761745, 2:12761834-12762135, 2:12762212-12762493, 2:12762813-12763129, 2:12763221-12763381, 2:12763475-12763578, 2:12763668-12763824, 2:12763914-12764077, 2:12764163-12764495, 2:12764574-12764864, 2:12764973-12765056, 2:12765155-12765288, 2:12765361-12766015, …	4786	70.16	2:12760139-12760488, 2:12760598-12760718, 2:12760800-12760888, 2:12760970-12761054, 2:12761186-12761348, 2:12761445-12761521, 2:12761601-12761745, 2:12761834-12762135, 2:12762212-12762493, 2:12762813-12763129, 2:12763221-12763381, 2:12763475-12763578, 2:12763668-12763824, 2:12763914-12764077, 2:12764163-12764495, 2:12764574-12764864, 2:12764973-12765056, 2:12765155-12765288, 2:12765361-12766015, …	62.75	ATP binding (GO:0005524) | ATPase activity (GO:0016887) | ATPase activity, coupled to transmembrane movement of substances (GO:0042626) | nucleotide binding (GO:0000166)	drug transmembrane transport (GO:0006855)	integral component of membrane (GO:0016021) | membrane (GO:0016020) | plasma membrane (GO:0005886) | plasmodesma (GO:0009506)	fgenesh2_kg.4__961__AT2G29940.1	4:13791432-13829235:1	37804	1	fgenesh2_kg.4__961__AT2G29940.1	4287	ortholog_one2one	atha to alyr: 97.0%, alyr to atha: 97.1%	g24270	FJVB01000137.1:423397-430320:-1	6924	1	g24270.t1	4287	ortholog_one2one	atha to ahal: 97.0%, ahal to atha: 97.1%	0.014	0.1749	0.08	*	95.1	0.1	1426	0.0139	0.1779	0.0781	*	3259.2	1018.8	41	153	1.2049
ABCG32	AT2G26910	PEC1 [Source:UniProtKB/TrEMBL;Acc:A0A178VNA5]	protein_coding	2:11481326-11488270:1	6945	1	AT2G26910.1	4263	AT2G26910.1.exon1, AT2G26910.1.exon2, AT2G26910.1.exon3, AT2G26910.1.exon4, AT2G26910.1.exon5, AT2G26910.1.exon6, AT2G26910.1.exon7, AT2G26910.1.exon8, AT2G26910.1.exon9, AT2G26910.1.exon10, AT2G26910.1.exon11, AT2G26910.1.exon12, AT2G26910.1.exon13, AT2G26910.1.exon14, AT2G26910.1.exon15, AT2G26910.1.exon16, AT2G26910.1.exon17, AT2G26910.1.exon18, AT2G26910.1.exon19, AT2G26910.1.exon20, AT2G2691…	2:11481326-11481897, 2:11481979-11482099, 2:11482185-11482273, 2:11482357-11482441, 2:11482529-11482688, 2:11482764-11482840, 2:11482935-11482988, 2:11483168-11483258, 2:11483339-11483640, 2:11483720-11484001, 2:11484101-11484417, 2:11484497-11484657, 2:11484736-11484839, 2:11484933-11485092, 2:11485186-11485308, 2:11485388-11485479, 2:11485552-11485884, 2:11485969-11486259, 2:11486339-11486422, …	4956	71.36	2:11481623-11481897, 2:11481979-11482099, 2:11482185-11482273, 2:11482357-11482441, 2:11482529-11482688, 2:11482764-11482840, 2:11482935-11482988, 2:11483168-11483258, 2:11483339-11483640, 2:11483720-11484001, 2:11484101-11484417, 2:11484497-11484657, 2:11484736-11484839, 2:11484933-11485092, 2:11485186-11485308, 2:11485388-11485479, 2:11485552-11485884, 2:11485969-11486259, 2:11486339-11486422, …	61.38	ATP binding (GO:0005524) | ATPase activity (GO:0016887) | ATPase activity, coupled to transmembrane movement of substances (GO:0042626) | nucleotide binding (GO:0000166)	cuticle development (GO:0042335) | drug transmembrane transport (GO:0006855)	integral component of membrane (GO:0016021) | membrane (GO:0016020) | plasma membrane (GO:0005886)	fgenesh2_kg.4__626__AT2G26910.1	4:10397564-10404211:1	6648	1	fgenesh2_kg.4__626__AT2G26910.1	4263	ortholog_one2one	atha to alyr: 98.7%, alyr to atha: 98.7%	g29608	FJVB01000286.1:60641-67381:-1	6741	1	g29608.t1	4263	ortholog_one2one	atha to ahal: 98.7%, ahal to atha: 98.7%	0.0062	0.1492	0.0416	*	96.1	0	1420	0.006	0.1524	0.0394	*	3167.5	1092.5	18	145	1.6973
ABCG34	AT2G36380	ABC transporter G family member 34 [Source:UniProtKB/Swiss-Prot;Acc:Q7PC87]	protein_coding	2:15257418-15263808:1	6391	1	AT2G36380.1	4362	AT2G36380.1.exon1, AT2G36380.1.exon2, AT2G36380.1.exon3, AT2G36380.1.exon4, AT2G36380.1.exon5, AT2G36380.1.exon6, AT2G36380.1.exon7, AT2G36380.1.exon8, AT2G36380.1.exon9, AT2G36380.1.exon10, AT2G36380.1.exon11, AT2G36380.1.exon12, AT2G36380.1.exon13, AT2G36380.1.exon14, AT2G36380.1.exon15, AT2G36380.1.exon16, AT2G36380.1.exon17, AT2G36380.1.exon18, AT2G36380.1.exon19	2:15257418-15257971, 2:15258073-15258193, 2:15258448-15258621, 2:15258707-15258997, 2:15259077-15259167, 2:15259257-15260157, 2:15260245-15260405, 2:15260494-15260597, 2:15260680-15260845, 2:15260930-15261007, 2:15261081-15261199, 2:15261289-15261621, 2:15261708-15261998, 2:15262077-15262160, 2:15262235-15262368, 2:15262450-15262677, 2:15262762-15262933, 2:15263014-15263268, 2:15263358-15263808	4708	73.67	2:15257583-15257971, 2:15258073-15258193, 2:15258448-15258621, 2:15258707-15258997, 2:15259077-15259167, 2:15259257-15260157, 2:15260245-15260405, 2:15260494-15260597, 2:15260680-15260845, 2:15260930-15261007, 2:15261081-15261199, 2:15261289-15261621, 2:15261708-15261998, 2:15262077-15262160, 2:15262235-15262368, 2:15262450-15262677, 2:15262762-15262933, 2:15263014-15263268, 2:15263358-15263627	68.25	ATP binding (GO:0005524) | ATPase activity (GO:0016887) | ATPase activity, coupled to transmembrane movement of substances (GO:0042626) | nucleotide binding (GO:0000166)	unknown or unavailable	integral component of membrane (GO:0016021) | membrane (GO:0016020) | plasma membrane (GO:0005886)	fgenesh2_kg.4__1673__AT2G36380.1	4:17247890-17254299:1	6410	1	fgenesh2_kg.4__1673__AT2G36380.1	4359	ortholog_one2one	atha to alyr: 96.2%, alyr to atha: 96.1%	g03543	FJVB01000005.1:2229413-2235858:1	6446	1	g03543.t1	4359	ortholog_one2one	atha to ahal: 96.8%, ahal to atha: 96.7%	0.0173	0.1566	0.1105	*	95.3	0.1	1451	0.0173	0.148	0.1169	*	3265.9	1087.1	55	138	0.4843
ABCG35	AT1G15210	PDR7 [Source:UniProtKB/TrEMBL;Acc:A0A178WAD4]	protein_coding	1:5231345-5236886:-1	5542	1	AT1G15210.1	4329	AT1G15210.1.exon9, AT1G15210.1.exon8, AT1G15210.1.exon7, AT1G15210.1.exon6, AT1G15210.1.exon5, AT1G15210.1.exon4, AT1G15210.1.exon3, AT1G15210.1.exon2, AT1G15210.1.exon1	1:5231345-5232479, 1:5232568-5233409, 1:5233493-5233599, 1:5233690-5233761, 1:5233834-5233987, 1:5234080-5234949, 1:5235039-5235431, 1:5235527-5235657, 1:5235742-5236886	4849	87.5	1:5231552-5232479, 1:5232568-5233409, 1:5233493-5233599, 1:5233690-5233761, 1:5233834-5233987, 1:5234080-5234949, 1:5235039-5235431, 1:5235527-5235657, 1:5235742-5236573	78.11	ATP binding (GO:0005524) | ATPase activity (GO:0016887) | ATPase activity, coupled to transmembrane movement of substances (GO:0042626) | nucleotide binding (GO:0000166)	drug transmembrane transport (GO:0006855)	chloroplast (GO:0009507) | integral component of membrane (GO:0016021) | membrane (GO:0016020) | plasma membrane (GO:0005886)	fgenesh2_kg.1__1667__AT1G15210.1	1:6435319-6440555:-1	5237	1	fgenesh2_kg.1__1667__AT1G15210.1	4338	ortholog_one2one	atha to alyr: 98.5%, alyr to atha: 98.7%	g31982	FJVB01000970.1:912-6260:1	5349	1	g31982.t1	4335	ortholog_one2one	atha to ahal: 98.4%, ahal to atha: 98.5%	0.0066	0.1532	0.0431	*	95.9	0.2	1442	0.0073	0.1489	0.049	*	3245.3	1080.7	19	144	1.8413
ABCG36	AT1G59870	ABC transporter G family member 36 [Source:UniProtKB/Swiss-Prot;Acc:Q9XIE2]	protein_coding	1:22034423-22040126:1	5704	1	AT1G59870.1	4410	AT1G59870.1.exon1, AT1G59870.1.exon2, AT1G59870.1.exon3, AT1G59870.1.exon4, AT1G59870.1.exon5, AT1G59870.1.exon6, AT1G59870.1.exon7, AT1G59870.1.exon8	1:22034423-22035498, 1:22035581-22035711, 1:22035988-22037250, 1:22037337-22037493, 1:22037573-22037677, 1:22037757-22037902, 1:22037987-22038828, 1:22038917-22040126	4930	86.43	1:22034661-22035498, 1:22035581-22035711, 1:22035988-22037250, 1:22037337-22037493, 1:22037573-22037677, 1:22037757-22037902, 1:22037987-22038828, 1:22038917-22039844	77.31	ATP binding (GO:0005524) | ATPase activity (GO:0016887) | ATPase activity, coupled to transmembrane movement of substances (GO:0042626) | cadmium ion transmembrane transporter activity (GO:0015086) | nucleotide binding (GO:0000166)	cadmium ion transmembrane transport (GO:0070574) | cadmium ion transport (GO:0015691) | cellular response to indolebutyric acid stimulus (GO:0071366) | defense response (GO:0006952) | defense response by callose deposition in cell wall (GO:0052544) | defense response to bacterium (GO:0042742) | defense response to fungus, incompatible interaction (GO:0009817) | drug transmembrane transport (GO:00…	chloroplast (GO:0009507) | chloroplast envelope (GO:0009941) | integral component of membrane (GO:0016021) | membrane (GO:0016020) | mitochondrion (GO:0005739) | plasma membrane (GO:0005886) | vacuolar membrane (GO:0005774)	fgenesh2_kg.2__450__AT1G59870.1	2:3556156-3561724:-1	5569	1	fgenesh2_kg.2__450__AT1G59870.1	4410	ortholog_one2one	atha to alyr: 97.8%, alyr to atha: 97.8%	g26652	FJVB01000181.1:184408-189881:1	5474	1	g26652.t1	4410	ortholog_one2one	atha to ahal: 97.8%, ahal to atha: 97.8%	0.0102	0.116	0.0879	*	96.7	0	1469	0.0104	0.1091	0.0953	*	3298.2	1108.8	32	110	1.7619
ABCG37	AT3G53480	ABC transporter G family member 37 [Source:UniProtKB/Swiss-Prot;Acc:Q9LFH0]	protein_coding	3:19825267-19831880:1	6614	1	AT3G53480.1	4353	AT3G53480.1.exon1, AT3G53480.1.exon2, AT3G53480.1.exon3, AT3G53480.1.exon4, AT3G53480.1.exon5, AT3G53480.1.exon6, AT3G53480.1.exon7, AT3G53480.1.exon8, AT3G53480.1.exon9, AT3G53480.1.exon10, AT3G53480.1.exon11, AT3G53480.1.exon12, AT3G53480.1.exon13, AT3G53480.1.exon14, AT3G53480.1.exon15, AT3G53480.1.exon16, AT3G53480.1.exon17, AT3G53480.1.exon18, AT3G53480.1.exon19, AT3G53480.1.exon20, AT3G5348…	3:19825267-19825757, 3:19825841-19825964, 3:19826051-19826136, 3:19826213-19826297, 3:19826403-19826562, 3:19826647-19826723, 3:19826819-19826872, 3:19826951-19827041, 3:19827133-19827434, 3:19827523-19827804, 3:19827895-19828208, 3:19828294-19828454, 3:19828542-19828645, 3:19828742-19828895, 3:19828988-19829116, 3:19829188-19829261, 3:19829356-19829688, 3:19829772-19830062, 3:19830156-19830239, …	4688	70.88	3:19825366-19825757, 3:19825841-19825964, 3:19826051-19826136, 3:19826213-19826297, 3:19826403-19826562, 3:19826647-19826723, 3:19826819-19826872, 3:19826951-19827041, 3:19827133-19827434, 3:19827523-19827804, 3:19827895-19828208, 3:19828294-19828454, 3:19828542-19828645, 3:19828742-19828895, 3:19828988-19829116, 3:19829188-19829261, 3:19829356-19829688, 3:19829772-19830062, 3:19830156-19830239, …	65.81	ATP binding (GO:0005524) | ATPase activity (GO:0016887) | ATPase activity, coupled to transmembrane movement of substances (GO:0042626) | nucleotide binding (GO:0000166) | transporter activity (GO:0005215)	auxin polar transport (GO:0009926) | cellular response to indolebutyric acid stimulus (GO:0071366) | drug transmembrane transport (GO:0006855) | root development (GO:0048364) | transmembrane transport (GO:0055085)	integral component of membrane (GO:0016021) | membrane (GO:0016020) | plasma membrane (GO:0005886) | plasmodesma (GO:0009506)	fgenesh2_kg.5__1717__AT3G53480.1	5:16601063-16607596:1	6534	1	fgenesh2_kg.5__1717__AT3G53480.1	4353	ortholog_one2one	atha to alyr: 96.2%, alyr to atha: 96.2%	g20370	FJVB01000088.1:79114-85671:-1	6558	1	g20370.t1	4353	ortholog_one2one	atha to ahal: 96.4%, ahal to atha: 96.4%	0.0181	0.1168	0.155	*	95.9	0	1450	0.0179	0.117	0.153	*	3224.7	1125.3	55	117	0.42
ABCG38	AT3G30842	ABC transporter G family member 38 [Source:UniProtKB/Swiss-Prot;Acc:Q7PC85]	protein_coding	3:12593810-12600432:-1	6623	1	AT3G30842.1	4257	AT3G30842.1.exon21, AT3G30842.1.exon20, AT3G30842.1.exon19, AT3G30842.1.exon18, AT3G30842.1.exon17, AT3G30842.1.exon16, AT3G30842.1.exon15, AT3G30842.1.exon14, AT3G30842.1.exon13, AT3G30842.1.exon12, AT3G30842.1.exon11, AT3G30842.1.exon10, AT3G30842.1.exon9, AT3G30842.1.exon8, AT3G30842.1.exon7, AT3G30842.1.exon6, AT3G30842.1.exon5, AT3G30842.1.exon4, AT3G30842.1.exon3, AT3G30842.1.exon2, AT3G308…	3:12593810-12594216, 3:12594342-12594596, 3:12594698-12595097, 3:12595175-12595308, 3:12595383-12595466, 3:12595543-12595833, 3:12595911-12596243, 3:12596315-12596418, 3:12596494-12596604, 3:12596692-12596827, 3:12596912-12597015, 3:12597104-12597264, 3:12597350-12597948, 3:12598038-12598339, 3:12598426-12598570, 3:12598649-12598725, 3:12598799-12598958, 3:12599063-12599147, 3:12599687-12599775, …	4406	66.53	3:12593959-12594216, 3:12594342-12594596, 3:12594698-12595097, 3:12595175-12595308, 3:12595383-12595466, 3:12595543-12595833, 3:12595911-12596243, 3:12596315-12596418, 3:12596494-12596604, 3:12596692-12596827, 3:12596912-12597015, 3:12597104-12597264, 3:12597350-12597948, 3:12598038-12598339, 3:12598426-12598570, 3:12598649-12598725, 3:12598799-12598958, 3:12599063-12599147, 3:12599687-12599775, …	64.28	ATP binding (GO:0005524) | ATPase activity (GO:0016887) | ATPase activity, coupled to transmembrane movement of substances (GO:0042626) | nucleotide binding (GO:0000166)	unknown or unavailable	integral component of membrane (GO:0016021) | membrane (GO:0016020) | plasma membrane (GO:0005886)	fgenesh2_kg.5__745__AT3G30842.1	5:7043016-7049055:-1	6040	1	fgenesh2_kg.5__745__AT3G30842.1	4164	ortholog_one2one	atha to alyr: 92.9%, alyr to atha: 90.9%	g28224	FJVB01000223.1:202542-212688:-1	10147	2	g28224.t2	4260	ortholog_one2one	atha to ahal: 95.0%, ahal to atha: 95.1%	0.0391	0.2003	0.1952	*	91.6	2.6	1376	0.0301	0.164	0.1835	*	3064.7	1054.3	84	147	0.3145
ABCG39	AT1G66950	ABC transporter G family member 39 [Source:UniProtKB/Swiss-Prot;Acc:Q7PC84]	protein_coding	1:24978121-24984619:1	6499	1	AT1G66950.1	4365	AT1G66950.1.exon1, AT1G66950.1.exon2, AT1G66950.1.exon3, AT1G66950.1.exon4, AT1G66950.1.exon5, AT1G66950.1.exon6, AT1G66950.1.exon7, AT1G66950.1.exon8, AT1G66950.1.exon9, AT1G66950.1.exon10, AT1G66950.1.exon11, AT1G66950.1.exon12, AT1G66950.1.exon13, AT1G66950.1.exon14, AT1G66950.1.exon15, AT1G66950.1.exon16, AT1G66950.1.exon17, AT1G66950.1.exon18, AT1G66950.1.exon19, AT1G66950.1.exon20	1:24978121-24978633, 1:24978771-24978891, 1:24979111-24979199, 1:24979316-24979400, 1:24979469-24979759, 1:24979842-24979932, 1:24980029-24980929, 1:24981025-24981185, 1:24981304-24981407, 1:24981488-24981653, 1:24981740-24981814, 1:24981884-24982002, 1:24982094-24982426, 1:24982527-24982817, 1:24982897-24982980, 1:24983056-24983189, 1:24983267-24983494, 1:24983570-24983741, 1:24983850-24984104, …	4641	71.41	1:24978239-24978633, 1:24978771-24978891, 1:24979111-24979199, 1:24979316-24979400, 1:24979469-24979759, 1:24979842-24979932, 1:24980029-24980929, 1:24981025-24981185, 1:24981304-24981407, 1:24981488-24981653, 1:24981740-24981814, 1:24981884-24982002, 1:24982094-24982426, 1:24982527-24982817, 1:24982897-24982980, 1:24983056-24983189, 1:24983267-24983494, 1:24983570-24983741, 1:24983850-24984104, …	67.16	ATP binding (GO:0005524) | ATPase activity (GO:0016887) | ATPase activity, coupled to transmembrane movement of substances (GO:0042626) | nucleotide binding (GO:0000166)	drug transmembrane transport (GO:0006855) | response to reactive oxygen species (GO:0000302)	integral component of membrane (GO:0016021) | membrane (GO:0016020) | plasma membrane (GO:0005886)	scaffold_201480.1	2:11978011-11984508:1	6498	1	scaffold_201480.1	4353	ortholog_one2one	atha to alyr: 95.3%, alyr to atha: 95.0%	g23302	FJVB01000124.1:134856-141456:1	6601	1	g23302.t1	4353	ortholog_one2one	atha to ahal: 95.9%, ahal to atha: 95.6%	0.0236	0.2096	0.1126	*	93.6	0.5	1440	0.031	0.1558	0.199	*	3164.7	1152.3	89	153	0.6448
ABCG4	AT4G25750	ABC transporter G family member 4 [Source:UniProtKB/Swiss-Prot;Acc:Q9SW08]	protein_coding	4:13110466-13112482:-1	2017	1	AT4G25750.1	1734	AT4G25750.1.exon1	4:13110466-13112482	2017	100	4:13110466-13112360	93.95	ATP binding (GO:0005524) | ATPase activity (GO:0016887) | ATPase activity, coupled to transmembrane movement of substances (GO:0042626) | nucleotide binding (GO:0000166)	unknown or unavailable	integral component of membrane (GO:0016021) | membrane (GO:0016020) | plasma membrane (GO:0005886)	scaffold_701737.1	7:6995853-6997627:1	1775	1	scaffold_701737.1	1734	ortholog_one2one	atha to alyr: 95.1%, alyr to atha: 95.1%	g10244	FJVB01000024.1:283275-285156:1	1882	1	g10244.t1	1734	ortholog_one2one	atha to ahal: 95.3%, ahal to atha: 95.3%	0.0244	0.1509	0.1617	*	94.5	0	577	0.0249	0.1447	0.1721	*	1227.6	503.4	28	62	0.0165
[truncated: 33,575 more rows]
[truncated: 45 more columns]

## Sheet: Supplementary Table 2
Supplementary Table 2. Enriched 'biological process' GO terms among sets of candidate genes for positive selection
Measure of sequence evolution	GO ID	GO term description	Total no. of genes annotated with this GO term	Observed no. of genes with this GO term	Expected no. of genes with this GO term	Fold increase between obs. and exp.	% of the total genes with this GO term present in this set	p		GO ID	GO term description	Is this GO category enriched among the set of genes considered positively selected by this method?
												dN/dS	NI	DOS	Tajima's D	Fu and Li's D*	Fay and Wu's H	Zeng's E
[truncated: 63 more rows]

## Sheet: Supplementary Table 3
Supplementary Table 3. Average number of fruits produced by each Salk tDNA KO line.
[truncated: 1,859 more rows]
